# Supplementary material for: Blood lipid levels mediating the effects of sex hormone-binding globulin on coronary heart disease: Mendelian randomization and mediation analysis
Source: Sci Rep. 2024 May 25;14:11993. doi: 10.1038/s41598-024-62695-8 (PMC11127952; doi:10.1038/s41598-024-62695-8)
Supplement: Supplementary file 1 — Supplementary Tables. [file 41598_2024_62695_MOESM1_ESM.xlsx]

## Sheet: ST 5
Exposure	Outcome	SNP	CHR	POS	EA	OA	Beta.exposure	Se.exposure	Beta.outcome	Se.outcome	F-statistic
SHBG	CHD	rs10753556	1	23732762	G	A	0.00950907	0.00125778	0.007921	0.0125324	57.1566
SHBG	CHD	rs10797877	1	171075556	T	C	-0.00646556	0.000832997	-0.00895	0.0091421	60.2456
SHBG	CHD	rs11121695	1	11229515	A	G	0.00903922	0.00097909	-0.008927	0.0112419	85.2347
SHBG	CHD	rs1172128	1	205245233	G	A	-0.0110181	0.0014996	0.038587	0.0184722	53.9837
SHBG	CHD	rs12138803	1	172348823	T	C	-0.00605624	0.000937423	0.018369	0.0109377	41.7383
SHBG	CHD	rs12385720	1	93539383	A	G	-0.00698484	0.000866394	-0.008021	0.0097971	64.9953
SHBG	CHD	rs146199089	1	150314457	A	G	0.024099	0.00317127	-0.043758	0.0487456	57.7473
SHBG	CHD	rs16842246	1	197982013	C	T	0.0119613	0.00179532	-0.015634	0.02012	44.3888
SHBG	CHD	rs1730859	1	107617707	A	G	-0.025506	0.000881996	-0.007686	0.0099362	836.28
SHBG	CHD	rs2107518	1	93247835	A	C	0.00567097	0.000861455	-0.023775	0.010274	43.3361
SHBG	CHD	rs213494	1	54877103	T	C	-0.00588942	0.000871399	0.000971	0.0102284	45.6784
SHBG	CHD	rs2247213	1	221055463	A	G	-0.01231	0.000884341	0.010635	0.0100307	193.766
SHBG	CHD	rs267733	1	150958836	G	A	-0.0122992	0.00112924	0.019823	0.0142585	118.626
SHBG	CHD	rs2755263	1	67529243	G	A	0.00467465	0.000838402	-0.007325	0.0095495	31.0881
SHBG	CHD	rs3001032	1	219727779	C	T	0.0111685	0.000891087	-0.006898	0.0100024	157.09
SHBG	CHD	rs34517439	1	78450517	A	C	0.0092581	0.00127962	0.03834	0.0188904	52.3458
SHBG	CHD	rs36086195	1	16510894	T	C	0.0113699	0.000842073	0.025711	0.0095636	182.311
SHBG	CHD	rs4310395	1	232795105	G	A	0.00446349	0.000837462	0.006264	0.0092649	28.4066
SHBG	CHD	rs4639796	1	197126649	A	G	-0.0124336	0.00113343	-0.015151	0.0117166	120.338
SHBG	CHD	rs469882	1	91530432	C	A	-0.00884139	0.00104888	0.020839	0.0124107	71.0542
SHBG	CHD	rs559986	1	35841258	T	C	-0.0115	0.00143915	-0.006765	0.0132037	63.8533
SHBG	CHD	rs58807574	1	51497278	C	T	0.011398	0.00135086	-0.033834	0.015599	71.1929
SHBG	CHD	rs61830291	1	221001142	C	A	0.00885776	0.00141119	0.010319	0.0188969	39.3982
SHBG	CHD	rs670323	1	177868990	A	G	0.0102826	0.00101938	0.012627	0.0116927	101.75
SHBG	CHD	rs6703810	1	39345358	C	T	0.00964835	0.00156156	0.003208	0.0187426	38.1759
SHBG	CHD	rs7515496	1	235408221	A	G	0.0103017	0.00127831	0.010747	0.0153893	64.945
SHBG	CHD	rs7539725	1	10125407	G	A	0.00651944	0.00121025	-0.005963	0.0122098	29.0182
SHBG	CHD	rs7542169	1	166864373	G	A	-0.00584448	0.00084939	-0.002096	0.0094311	47.3454
SHBG	CHD	rs9427104	1	154589232	T	C	0.0122622	0.000831549	-0.024844	0.0091541	217.451
SHBG	CHD	rs9970073	1	214156165	A	G	0.00686723	0.000867455	0.001692	0.0096983	62.6714
SHBG	CHD	rs1006898	2	27424496	A	G	-0.0248284	0.00162467	0.001838	0.0171111	233.543
SHBG	CHD	rs10169561	2	180458771	C	T	0.00475254	0.000836539	0.000574	0.0094702	32.276
SHBG	CHD	rs10188870	2	191061633	T	G	-0.00463706	0.000985953	-0.001401	0.0112582	22.1194
SHBG	CHD	rs10202868	2	191563991	C	T	-0.0105144	0.000980339	0.014967	0.0111094	115.031
SHBG	CHD	rs10210970	2	28646847	T	C	-0.00928491	0.00123763	0.022794	0.0135448	56.2825
SHBG	CHD	rs1047891	2	211540507	A	C	0.00989238	0.000893791	-0.025363	0.010765	122.498
SHBG	CHD	rs11164095	2	97155208	T	C	0.00565478	0.000930736	-0.012243	0.0106607	36.9129
SHBG	CHD	rs13389219	2	165528876	T	C	0.0159608	0.000850513	-0.023777	0.0101187	352.166
SHBG	CHD	rs1354066	2	227423777	C	T	-0.0145409	0.00259775	0.070289	0.0372789	31.332
SHBG	CHD	rs1375045	2	112263087	A	G	0.00744514	0.000977911	-0.008004	0.0152546	57.9625
SHBG	CHD	rs16830920	2	135465466	C	A	-0.00689977	0.00127467	0.015495	0.012804	29.3004
SHBG	CHD	rs17008851	2	61606097	G	A	0.00957649	0.00122668	0.014436	0.0126399	60.9467
SHBG	CHD	rs185241389	2	112024305	T	C	0.00771681	0.00134464	0.009486	0.0204687	32.9354
SHBG	CHD	rs2004349	2	219289643	G	A	0.00851312	0.000841969	-0.003013	0.0098243	102.232
SHBG	CHD	rs2364717	2	178101235	T	C	0.00603367	0.000839826	0.003113	0.0096472	51.616
SHBG	CHD	rs2542522	2	71609785	A	G	0.00741058	0.00136452	-0.012262	0.0181843	29.4947
SHBG	CHD	rs2943641	2	227093745	C	T	-0.0143553	0.000869134	0.036995	0.0102469	272.804
SHBG	CHD	rs35135293	2	20363666	T	C	-0.00761704	0.000835288	0.006466	0.0093148	83.1572
SHBG	CHD	rs35676483	2	223540323	C	T	0.00660027	0.00120605	-0.013041	0.0155653	29.9497
SHBG	CHD	rs3761706	2	111899881	A	G	-0.0177971	0.00170457	0.04315	0.0190522	109.011
SHBG	CHD	rs4128205	2	165467068	C	A	-0.00549342	0.000837529	0.006915	0.0106238	43.0215
SHBG	CHD	rs6546096	2	64906295	G	A	-0.0205091	0.000949405	0.00335	0.0109877	466.649
SHBG	CHD	rs6547692	2	27734972	A	G	0.030476	0.000837045	0.001772	0.009405	1325.62
SHBG	CHD	rs6736913	2	42510018	G	A	-0.032452	0.0028969	-0.06976	0.044872	125.492
SHBG	CHD	rs6742215	2	65690496	G	A	-0.00601154	0.000835443	0.003783	0.0098047	51.7771
SHBG	CHD	rs6758199	2	70537173	T	C	-0.0182805	0.00167867	0.020231	0.0174619	118.589
SHBG	CHD	rs72798731	2	32515337	T	C	0.0144295	0.00234148	-0.016379	0.033516	37.9771
SHBG	CHD	rs7557491	2	64852557	A	C	0.00610934	0.00110035	0.003071	0.0133069	30.8267
SHBG	CHD	rs9677933	2	121337280	T	C	0.00729245	0.00113913	-0.008193	0.0139902	40.9827
SHBG	CHD	rs11130982	3	64728312	G	T	-0.00540845	0.000924263	-9.3e-05	0.0105412	34.2416
SHBG	CHD	rs12487736	3	47459679	T	C	-0.00866661	0.000845413	0.001023	0.0094615	105.09
SHBG	CHD	rs12636106	3	122164156	T	C	0.00601812	0.00113937	-0.00272	0.0129658	27.8992
SHBG	CHD	rs13059141	3	52841220	A	G	0.00944204	0.00131211	0.0075	0.0164104	51.7835
SHBG	CHD	rs13082048	3	86964322	G	A	-0.00575917	0.000874639	0.007745	0.0095723	43.3573
SHBG	CHD	rs13315174	3	105406468	A	G	-0.00806694	0.00101713	-0.019668	0.0115906	62.902
SHBG	CHD	rs1456330	3	183400967	G	A	-0.00664095	0.000966961	0.011451	0.0107791	47.1675
SHBG	CHD	rs1965132	3	69147519	A	C	-0.00545868	0.000844336	0.001917	0.0094115	41.797
SHBG	CHD	rs2176887	3	101105268	T	C	0.0091861	0.00166724	0.004886	0.0208207	30.3575
SHBG	CHD	rs34175495	3	58325734	A	G	-0.00824915	0.00148406	-0.031027	0.0162648	30.8969
SHBG	CHD	rs34970607	3	123090360	A	G	0.00652124	0.000944328	-0.009848	0.0112777	47.6886
SHBG	CHD	rs57158761	3	185371172	G	A	-0.00861913	0.000843687	0.012506	0.0098558	104.367
SHBG	CHD	rs6776396	3	124321704	T	C	0.00519621	0.000971033	-0.016985	0.0112028	28.6355
SHBG	CHD	rs6792725	3	24520283	G	A	0.0148285	0.000933902	-0.011972	0.0101708	252.111
SHBG	CHD	rs687339	3	135932359	T	C	-0.0273541	0.000997176	0.038087	0.0112397	752.491
SHBG	CHD	rs7430950	3	196233136	C	A	-0.00597654	0.000962787	0.00344	0.0107802	38.5336
SHBG	CHD	rs7623513	3	142100428	C	A	0.00650492	0.00125148	0.014163	0.0137751	27.0169
SHBG	CHD	rs7628382	3	70641810	G	A	-0.0046927	0.000842083	0.020982	0.009669	31.0553
SHBG	CHD	rs77395777	3	24372670	T	C	-0.0170906	0.00272864	0.046916	0.0335258	39.2303
SHBG	CHD	rs79287178	3	172294500	A	G	-0.0368717	0.0025168	-0.03376	0.0358678	214.629
SHBG	CHD	rs9823108	3	56655202	A	C	-0.00556313	0.000871596	-0.009175	0.0097168	40.7388
SHBG	CHD	rs9823118	3	129721303	A	G	0.0058211	0.000911177	0.002204	0.0104848	40.8136
SHBG	CHD	rs9849142	3	172221249	A	G	0.00581315	0.000967113	0.012233	0.010878	36.1301
SHBG	CHD	rs10002832	4	124672556	G	A	0.00713503	0.00130093	0.015606	0.014441	30.0804
SHBG	CHD	rs114053844	4	110465025	C	T	0.0280888	0.00327572	-0.026316	0.0496646	73.528
SHBG	CHD	rs11729169	4	171019391	T	C	0.010678	0.0013509	0.003445	0.0169883	62.4789
SHBG	CHD	rs13108218	4	3443931	G	A	-0.0235093	0.000866221	-0.009994	0.0100828	736.583
SHBG	CHD	rs13150068	4	88203828	G	A	-0.0182465	0.000842991	0.009616	0.0096755	468.504
SHBG	CHD	rs2602856	4	100029145	A	C	-0.0133519	0.000882151	0.000259	0.0105097	229.087
SHBG	CHD	rs2724475	4	17946432	C	T	-0.00727298	0.000950363	0.029311	0.0105836	58.566
SHBG	CHD	rs28473232	4	37406477	G	A	0.00550183	0.000994053	-0.010498	0.0122326	30.6334
SHBG	CHD	rs28636815	4	77197397	G	A	0.0125467	0.000861428	0.000795	0.0104706	212.139
SHBG	CHD	rs28925904	4	144359490	T	C	-0.0211688	0.00267361	0.03094	0.0460104	62.6897
SHBG	CHD	rs2970877	4	23887454	G	T	0.00853285	0.000915841	-0.004221	0.010903	86.8057
SHBG	CHD	rs34052949	4	88392585	G	A	-0.00660411	0.000991029	0.008043	0.0117383	44.4075
SHBG	CHD	rs4691375	4	157650930	G	A	0.00861725	0.000894914	-0.009716	0.0096125	92.7203
SHBG	CHD	rs55715738	4	104130189	G	A	0.00501769	0.000859312	0.003791	0.0094658	34.0962
SHBG	CHD	rs6531735	4	39686332	A	G	-0.00454756	0.00083542	0.001188	0.009405	29.6311
SHBG	CHD	rs6848998	4	128989327	A	G	0.0070649	0.000862764	-0.014165	0.0097722	67.0545
SHBG	CHD	rs73193388	4	3401678	T	C	0.0103167	0.00122821	0.013938	0.0126812	70.5564
SHBG	CHD	rs7678138	4	120106766	A	G	-0.0105258	0.00126115	0.007463	0.0146246	69.6589
SHBG	CHD	rs78890745	4	159834474	A	G	0.0170398	0.00134787	0.014809	0.0194911	159.821
SHBG	CHD	rs819203	4	56257103	G	A	-0.00544289	0.00092472	0.026681	0.0102164	34.6448
SHBG	CHD	rs10041660	5	122650224	C	T	0.00533902	0.000847214	-0.03911	0.0097765	39.7134
SHBG	CHD	rs138373837	5	36219710	T	C	0.0176042	0.00274092	-0.016734	0.0335171	41.2515
SHBG	CHD	rs138611541	5	56228040	C	T	-0.0110124	0.00157632	0.010862	0.0187502	48.8062
SHBG	CHD	rs152439	5	141924395	C	T	-0.0094523	0.00163568	-0.020791	0.0167645	33.3948
SHBG	CHD	rs2522064	5	131806488	A	G	0.00983175	0.00107748	-0.002534	0.0107053	83.2613
SHBG	CHD	rs2703636	5	72922647	T	C	0.00635714	0.000941015	-0.021382	0.010928	45.6384
SHBG	CHD	rs2914233	5	158013856	C	T	-0.0115824	0.00103484	0.006541	0.010715	125.271
SHBG	CHD	rs329120	5	133861756	T	C	-0.00907848	0.00084959	0.020066	0.0093474	114.185
SHBG	CHD	rs40270	5	55804552	C	A	-0.0161631	0.000998064	0.019152	0.0106651	262.26
SHBG	CHD	rs4073358	5	112382137	T	C	0.00460884	0.000838605	0.017656	0.0093865	30.2043
SHBG	CHD	rs4266430	5	38749736	T	C	0.00493986	0.000837846	0.002774	0.0092323	34.7617
SHBG	CHD	rs4976033	5	67714246	G	A	-0.00722948	0.000865074	0.018654	0.0102914	69.8405
SHBG	CHD	rs57653595	5	156736491	G	A	0.0112112	0.0018319	-0.004966	0.0156467	37.4542
SHBG	CHD	rs72709458	5	1283755	T	C	-0.00572171	0.00104579	-0.040335	0.0148527	29.9339
SHBG	CHD	rs72753349	5	57392079	T	C	0.0113378	0.0021097	-0.007689	0.0250344	28.8813
SHBG	CHD	rs75049939	5	173334219	G	T	-0.00715618	0.000909836	-0.009118	0.010853	61.8638
SHBG	CHD	rs11155787	6	151686905	T	C	-0.00554468	0.000872139	-0.006046	0.0095636	40.4186
SHBG	CHD	rs12661232	6	130379160	C	T	-0.0108082	0.000904479	0.012409	0.0111626	142.794
SHBG	CHD	rs2208605	6	55572187	C	T	0.00675651	0.00103321	0.007372	0.0118013	42.7629
SHBG	CHD	rs2299055	6	15398331	G	A	-0.0074681	0.00130391	-0.015478	0.0148646	32.8039
SHBG	CHD	rs28360642	6	41667506	C	A	-0.0163796	0.00115099	0.011393	0.0143932	202.518
SHBG	CHD	rs4052755	6	19914496	T	C	0.00597476	0.000925585	0.013666	0.011306	41.6685
SHBG	CHD	rs4472353	6	96078826	C	T	0.00665541	0.00114767	-0.024784	0.0120468	33.6291
SHBG	CHD	rs4709746	6	164133001	T	C	0.00992161	0.00123753	-0.016143	0.0145072	64.2766
SHBG	CHD	rs668871	6	160769811	T	C	0.0176137	0.00084042	-0.034335	0.0092192	439.247
SHBG	CHD	rs6922556	6	25723527	A	G	-0.00457551	0.000849379	-0.012217	0.0093246	29.0186
SHBG	CHD	rs7753558	6	117523471	A	C	-0.00524106	0.000876054	-0.004694	0.0097417	35.7912
SHBG	CHD	rs9266303	6	31329609	T	G	-0.0135061	0.00113544	0.037381	0.0164549	141.492
SHBG	CHD	rs9296676	6	52255787	C	T	0.00529966	0.000994565	0.016697	0.0114754	28.3942
SHBG	CHD	rs9375477	6	127204623	G	A	-0.0079594	0.00116436	-0.015813	0.0117666	46.729
SHBG	CHD	rs9379084	6	7231843	A	G	-0.0138383	0.00135024	0.016634	0.0158629	105.037
SHBG	CHD	rs9458800	6	163753143	C	T	-0.00478267	0.000849562	0.024938	0.0096939	31.6921
SHBG	CHD	rs998278	6	34765584	A	G	0.0120855	0.000891873	0.023997	0.0098536	183.621
SHBG	CHD	rs10245356	7	101906354	T	C	0.00621403	0.000864747	0.014019	0.0100416	51.6379
SHBG	CHD	rs10278546	7	100516003	C	A	0.0155847	0.00106012	0.011834	0.0126149	216.116
SHBG	CHD	rs114949263	7	150498245	C	T	0.0150821	0.00133402	-0.024639	0.0174695	127.82
SHBG	CHD	rs11556924	7	129663496	T	C	0.00772855	0.000857832	-0.072569	0.0110605	81.1693
SHBG	CHD	rs11770446	7	77358072	G	A	0.00740196	0.000923459	-0.002119	0.010438	64.2478
SHBG	CHD	rs11772918	7	46609344	G	A	-0.00484229	0.000846888	-0.006843	0.0095766	32.6926
SHBG	CHD	rs1229492	7	81564122	C	T	-0.0108618	0.000951704	-0.007837	0.0103305	130.257
SHBG	CHD	rs12701263	7	32962089	T	C	0.00484343	0.000854653	0.005013	0.0096603	32.1164
SHBG	CHD	rs149092986	7	111624089	C	T	-0.0163666	0.00284838	0.008597	0.0454825	33.0157
SHBG	CHD	rs1534696	7	26397239	A	C	0.00480393	0.000838411	-0.024363	0.0096918	32.8306
SHBG	CHD	rs157935	7	130585553	G	T	0.0115652	0.000912852	-0.011815	0.0099384	160.511
SHBG	CHD	rs17471520	7	27178790	C	T	0.00864886	0.0014592	0.022627	0.0154751	35.1308
SHBG	CHD	rs2280552	7	1976263	T	C	0.00796985	0.000869573	0.024045	0.0100644	84.0017
SHBG	CHD	rs2462661	7	6702311	G	T	0.0070844	0.00084969	-0.002614	0.0105402	69.5161
SHBG	CHD	rs2696887	7	135166999	C	T	-0.00471298	0.000856416	-0.009045	0.0094647	30.2846
SHBG	CHD	rs2723572	7	17888587	C	T	-0.00504647	0.00083673	-0.011135	0.0093724	36.3751
SHBG	CHD	rs42374	7	116444070	C	T	-0.00584547	0.000842364	-0.002836	0.009367	48.1548
SHBG	CHD	rs445	7	92408370	T	C	-0.0116821	0.00142785	0.013893	0.0146897	66.9386
SHBG	CHD	rs55747707	7	73037366	A	G	0.00809829	0.00104217	-0.008513	0.01283	60.3823
SHBG	CHD	rs62472728	7	143105566	T	C	0.0120196	0.0017696	0.017126	0.0162562	46.1349
SHBG	CHD	rs6948767	7	86862750	A	G	0.0144537	0.00217006	0.001486	0.0216093	44.3624
SHBG	CHD	rs7015	7	97920623	G	A	0.0339417	0.00107682	-0.002861	0.0116525	993.53
SHBG	CHD	rs7794048	7	46275882	A	G	-0.0131746	0.00172727	0.000968	0.0160671	58.1774
SHBG	CHD	rs7808581	7	156194185	T	C	-0.00495663	0.000847731	0.0159	0.0093268	34.1867
SHBG	CHD	rs10086016	8	36847709	C	T	-0.00738878	0.00112489	0.013722	0.0110225	43.1445
SHBG	CHD	rs10504255	8	59398461	A	G	0.0112245	0.000887044	-0.001197	0.0098156	160.119
SHBG	CHD	rs11774700	8	118220270	C	T	0.00615518	0.000913303	-0.003324	0.0107227	45.4205
SHBG	CHD	rs2721195	8	145677011	C	T	-0.00965032	0.000841046	-0.009203	0.0095408	131.657
SHBG	CHD	rs4240624	8	9184231	A	G	0.0221708	0.00145318	0.000362	0.0159976	232.768
SHBG	CHD	rs440837	8	81461974	G	A	0.0188488	0.00103881	0.004021	0.0109888	329.227
SHBG	CHD	rs6557781	8	21937667	C	T	0.00693775	0.00116591	0.00809	0.0137968	35.4085
SHBG	CHD	rs6601302	8	9239458	G	T	-0.00624298	0.000970707	-0.00254	0.0107889	41.3626
SHBG	CHD	rs72656010	8	57122215	C	T	-0.00822711	0.00124459	0.018574	0.01419	43.696
SHBG	CHD	rs72663955	8	71139330	G	T	-0.00726042	0.00123739	-0.03893	0.0148668	34.4279
SHBG	CHD	rs76767219	8	81426196	A	C	0.0425796	0.002291	-0.074327	0.0293349	345.424
SHBG	CHD	rs7823971	8	72471728	A	C	-0.00678316	0.00105423	0.015866	0.0110572	41.3993
SHBG	CHD	rs7828742	8	116960729	G	A	-0.00750701	0.000859722	0.012434	0.0096798	76.2461
SHBG	CHD	rs9644032	8	23414822	G	T	-0.00715357	0.000868917	0.003281	0.0097407	67.7781
SHBG	CHD	rs10733608	9	117148430	T	G	0.00830085	0.00084449	0.013706	0.0092985	96.6176
SHBG	CHD	rs10811662	9	22134253	A	G	0.00712583	0.00110676	0.006877	0.012313	41.4538
SHBG	CHD	rs11515536	9	101771183	T	C	0.00676726	0.00124351	-0.011372	0.0131016	29.6161
SHBG	CHD	rs143554698	9	95538573	T	C	-0.00820066	0.00120729	-0.001578	0.0134373	46.1397
SHBG	CHD	rs16907358	9	94042307	C	T	-0.00635433	0.00106995	-0.008379	0.0111376	35.2706
SHBG	CHD	rs2416800	9	123544003	G	A	-0.00663332	0.000848553	0.00352	0.0097537	61.1088
SHBG	CHD	rs35233014	9	137268177	A	C	-0.0137386	0.000968721	-0.023411	0.0117046	201.135
SHBG	CHD	rs35234337	9	35661243	T	C	-0.00553933	0.00096104	-0.000462	0.0111713	33.2224
SHBG	CHD	rs4567095	9	4309006	T	C	0.00666558	0.000909477	0.019484	0.0103316	53.7146
SHBG	CHD	rs62580766	9	113034490	T	C	0.0109816	0.00108863	-0.030985	0.0125411	101.758
SHBG	CHD	rs74551598	9	117177566	C	A	-0.00547869	0.000979206	-0.004396	0.0115993	31.3044
SHBG	CHD	rs7847560	9	113207962	C	A	0.00629773	0.00110528	0.017121	0.0125248	32.4656
SHBG	CHD	rs7860634	9	139089679	A	G	0.00953895	0.000847153	-0.008547	0.0101936	126.788
SHBG	CHD	rs820503	9	6667928	A	C	-0.0120646	0.00121736	-0.014145	0.0126932	98.2173
SHBG	CHD	rs9697210	9	131468740	A	G	-0.0159893	0.00118978	0.007418	0.0179638	180.603
SHBG	CHD	rs12263369	10	94823343	T	C	-0.0104056	0.000846755	0.024108	0.0098971	151.015
SHBG	CHD	rs12264388	10	103697290	G	A	-0.0100588	0.00181733	0.045182	0.0249583	30.6355
SHBG	CHD	rs12770588	10	21709301	G	A	0.00553486	0.0010752	0.001341	0.0128148	26.4993
SHBG	CHD	rs191531655	10	65501245	T	C	0.0360736	0.00308401	0.053901	0.0351042	136.819
SHBG	CHD	rs34390319	10	63960611	C	T	0.0140167	0.00139962	0.01136	0.0166831	100.293
SHBG	CHD	rs36062478	10	89722731	C	T	-0.0054276	0.00115584	-0.01487	0.0137327	22.0506
SHBG	CHD	rs3737178	10	31607215	G	A	-0.0102005	0.00193835	-0.048174	0.0157271	27.6935
SHBG	CHD	rs4564213	10	65400352	T	G	-0.028142	0.000882756	0.010233	0.0106499	1016.32
SHBG	CHD	rs61854105	10	65541338	A	G	-0.0176256	0.00193551	0.032178	0.0315629	82.9272
SHBG	CHD	rs7082066	10	64998971	G	A	0.0392576	0.00107099	0.017178	0.0110931	1343.62
SHBG	CHD	rs72783094	10	49686734	G	A	-0.00827063	0.00146082	0.005145	0.0164267	32.0541
SHBG	CHD	rs7893136	10	122926460	T	C	0.0184224	0.00291345	-0.072632	0.0235266	39.9832
SHBG	CHD	rs7903146	10	114758349	T	C	-0.0095782	0.000916736	0.033092	0.0103902	109.164
SHBG	CHD	rs79717793	10	5262267	A	G	-0.0207012	0.00115177	0.002862	0.0135796	323.042
SHBG	CHD	rs10895276	11	102083695	T	C	-0.00876384	0.000886943	-0.011396	0.0098906	97.6332
SHBG	CHD	rs10902121	11	306791	C	T	-0.00647384	0.000894795	0.009853	0.0119925	52.3452
SHBG	CHD	rs1255528	11	95299962	A	G	-0.00656989	0.00105689	0.011891	0.0122163	38.6417
SHBG	CHD	rs12797706	11	65561369	A	G	0.0135305	0.000997188	-0.036293	0.0108563	184.108
SHBG	CHD	rs12797969	11	3019216	T	C	-0.00618492	0.000930869	-0.000762	0.0101209	44.146
SHBG	CHD	rs138526953	11	118793479	A	C	-0.0162828	0.00292555	-0.061758	0.0469381	30.9773
SHBG	CHD	rs174533	11	61549025	A	G	-0.0096524	0.000880248	-0.0233	0.0100731	120.243
SHBG	CHD	rs2074310	11	17421886	C	T	0.00603772	0.000874784	-0.009049	0.0096516	47.637
SHBG	CHD	rs2292910	11	45903613	C	A	-0.00572771	0.000896205	0.006275	0.009883	40.8458
SHBG	CHD	rs2351958	11	16248020	A	C	-0.0101825	0.000860288	0.016092	0.0093398	140.095
SHBG	CHD	rs2924545	11	68883281	A	G	-0.00747125	0.000850341	0.009452	0.0099188	77.197
SHBG	CHD	rs3842763	11	2179204	T	G	0.0107267	0.000996537	0.002523	0.0118589	115.863
SHBG	CHD	rs55771168	11	119070949	C	T	0.00689457	0.000943823	0.013499	0.0100698	53.3621
SHBG	CHD	rs558531	11	95086353	A	G	0.00504829	0.000968717	-0.009378	0.0114352	27.1578
SHBG	CHD	rs62618693	11	32956492	T	C	0.0158869	0.00201449	-0.050202	0.0293697	62.1939
SHBG	CHD	rs631695	11	69283303	G	T	-0.013996	0.000849521	0.005329	0.0096168	271.431
SHBG	CHD	rs11110390	12	100874901	T	C	-0.0090118	0.000885212	-0.020937	0.0104228	103.64
SHBG	CHD	rs113257350	12	120381998	T	C	-0.0172861	0.00293506	-0.097729	0.0470999	34.6865
SHBG	CHD	rs12311848	12	124486851	G	A	0.0100424	0.000885755	-0.027924	0.0101925	128.543
SHBG	CHD	rs12313762	12	57692470	T	C	0.0171083	0.000975384	-0.012286	0.0119925	307.654
SHBG	CHD	rs141881700	12	101056213	A	G	-0.0527462	0.00384072	-0.048228	0.0421802	188.607
SHBG	CHD	rs145775785	12	65902265	T	C	0.0228582	0.00356356	-0.000193	0.052112	41.1449
SHBG	CHD	rs17201502	12	50285562	T	C	0.00513741	0.000877986	0.009256	0.009745	34.2384
SHBG	CHD	rs1725788	12	131608476	G	A	0.00550669	0.000988565	-0.001261	0.0124487	31.0292
SHBG	CHD	rs1872992	12	26457190	G	A	-0.00614131	0.000971656	-0.006332	0.0104989	39.9482
SHBG	CHD	rs2017594	12	122631208	T	G	0.00667508	0.00106404	-0.011006	0.0113885	39.3547
SHBG	CHD	rs2393791	12	121423956	T	C	0.0154352	0.00086112	-0.036151	0.0092888	321.29
SHBG	CHD	rs2583920	12	66186792	G	A	-0.00939612	0.00142454	0.016776	0.0140467	43.5059
SHBG	CHD	rs374335	12	77457439	G	A	-0.00610739	0.000897874	0.027696	0.0101143	46.268
SHBG	CHD	rs4980839	12	712980	C	T	-0.00459809	0.000839931	-0.01292	0.0095277	29.9687
SHBG	CHD	rs56196860	12	2908330	A	C	0.0234832	0.00238797	-0.011545	0.0464688	96.7068
SHBG	CHD	rs57743625	12	21367633	A	G	-0.0300891	0.00114066	-0.029623	0.0122185	695.835
SHBG	CHD	rs7136446	12	102838515	T	C	-0.00724741	0.000850087	0.005983	0.0096375	72.684
SHBG	CHD	rs76895963	12	4384844	G	T	0.0729231	0.00321418	-6.7e-05	0.0474226	514.742
SHBG	CHD	rs7953508	12	93983554	T	C	-0.00599668	0.000953484	0.008341	0.0105412	39.5544
SHBG	CHD	rs7971398	12	46393518	A	G	0.00588788	0.000926901	-0.00745	0.010412	40.3507
SHBG	CHD	rs9739640	12	53783174	G	A	-0.00854372	0.00113458	0.011955	0.0165386	56.7053
SHBG	CHD	rs112035922	13	115047464	T	C	-0.00832113	0.00100178	0.010927	0.0114874	68.9954
SHBG	CHD	rs116338429	13	114767040	T	C	0.00759808	0.00117731	-0.061237	0.0186623	41.6511
SHBG	CHD	rs12874375	13	26818902	T	C	0.00629567	0.000979875	-0.005741	0.0107672	41.2803
SHBG	CHD	rs2182784	13	51133421	A	C	-0.00704792	0.00101088	-0.000546	0.0107824	48.6097
SHBG	CHD	rs34916533	13	33074674	A	C	-0.00434542	0.000876209	-0.040031	0.0102056	24.5951
SHBG	CHD	rs41284816	13	50655989	T	G	0.0305	0.00312399	0.005154	0.0347783	95.3192
SHBG	CHD	rs749170	13	22350875	T	C	0.00509753	0.000897746	-0.013804	0.00977	32.2413
SHBG	CHD	rs9533843	13	44980150	A	G	0.00475747	0.000849203	0.005882	0.0093442	31.3855
SHBG	CHD	rs9556404	13	95254382	G	A	-0.00846142	0.000908095	0.001136	0.0098536	86.8208
SHBG	CHD	rs11621792	14	24871926	T	C	-0.0188283	0.00084787	0.007561	0.0105108	493.133
SHBG	CHD	rs11629105	14	23721880	G	T	0.0132434	0.00105954	0.012087	0.0128431	156.23
SHBG	CHD	rs12435790	14	35154381	G	A	0.0102458	0.00159119	0.008738	0.0199658	41.4618
SHBG	CHD	rs12888084	14	89884991	G	A	0.00530484	0.000842116	0.004955	0.0102338	39.6827
SHBG	CHD	rs13379043	14	74250126	C	T	0.0100981	0.000953593	-0.009239	0.0106586	112.138
SHBG	CHD	rs17780783	14	73219669	A	C	-0.00689387	0.000996031	-0.002102	0.011331	47.905
SHBG	CHD	rs2239222	14	73011885	G	A	0.0105435	0.000885659	-0.028116	0.0096146	141.722
SHBG	CHD	rs28929474	14	94844947	T	C	0.0964206	0.00299834	-0.146593	0.0451707	1034.14
SHBG	CHD	rs61758464	14	105257802	A	G	0.00948175	0.00117815	-0.017478	0.0165875	64.7703
SHBG	CHD	rs6576009	14	104335229	C	T	-0.00599227	0.000863772	-0.013084	0.0104022	48.1265
SHBG	CHD	rs72683923	14	50735947	C	T	0.0270885	0.00299466	-0.03901	0.0367922	81.8229
SHBG	CHD	rs112500920	15	82507605	C	T	-0.0116177	0.0016419	0.028483	0.0254439	50.0665
SHBG	CHD	rs117411982	15	53268365	A	C	0.0234516	0.00338169	-0.098405	0.0648269	48.0925
SHBG	CHD	rs11856926	15	96223649	A	G	-0.0102385	0.000847384	-0.003887	0.0095669	145.986
SHBG	CHD	rs12593379	15	35180801	A	G	-0.00812373	0.000952983	-0.004174	0.010475	72.6676
SHBG	CHD	rs12594627	15	73986264	T	G	0.00463284	0.000841316	0.014552	0.0093431	30.3233
SHBG	CHD	rs12708458	15	59936383	T	C	0.00638923	0.000888337	-0.00694	0.0096733	51.7299
SHBG	CHD	rs139974673	15	44027885	C	T	-0.0656366	0.0026619	0.004151	0.0309633	608.007
SHBG	CHD	rs2218181	15	66872325	C	T	-0.00801068	0.000875929	0.013528	0.0098743	83.6375
SHBG	CHD	rs2695165	15	42073397	T	C	-0.0069384	0.000839012	-0.015408	0.009405	68.3884
SHBG	CHD	rs56332871	15	96714816	A	C	0.0348607	0.000945115	0.016423	0.0101947	1360.51
SHBG	CHD	rs71397530	15	52783529	T	C	-0.0136955	0.00236679	0.029668	0.0496798	33.4839
SHBG	CHD	rs73401721	15	39462617	A	C	0.0124388	0.00199938	-0.012792	0.0218266	38.7049
SHBG	CHD	rs74923405	15	68312792	T	C	-0.0131777	0.00202902	0.057288	0.0252864	42.18
SHBG	CHD	rs79391862	15	53739426	C	A	-0.0824289	0.0036264	-0.040297	0.0630367	516.663
SHBG	CHD	rs112874986	16	11884499	A	G	-0.00712731	0.000977607	-0.012673	0.0113103	53.1524
SHBG	CHD	rs11642328	16	24540438	C	A	-0.00456859	0.000840444	0.004172	0.0094061	29.5493
SHBG	CHD	rs11862061	16	1858365	G	T	0.0103697	0.00151256	0.033629	0.0168341	47.001
SHBG	CHD	rs12928099	16	15150505	A	C	0.00985446	0.000922256	-0.022048	0.0114342	114.173
SHBG	CHD	rs1530644	16	68396034	A	G	-0.00481393	0.000925882	0.005081	0.0102827	27.0326
SHBG	CHD	rs2966084	16	81516383	G	A	0.00501553	0.000926371	-0.008605	0.0107444	29.3132
SHBG	CHD	rs34050011	16	49868513	A	C	0.00552096	0.000850499	-0.009271	0.0095788	42.1387
SHBG	CHD	rs7186308	16	24848471	G	A	-0.00598762	0.0010514	-0.016596	0.0122532	32.4319
SHBG	CHD	rs10048173	17	45592266	G	A	0.0152652	0.000808231	-0.02068	0.0101295	356.725
SHBG	CHD	rs10153315	17	79481772	C	T	-0.00780562	0.000819124	0.004202	0.0112017	90.8062
SHBG	CHD	rs11079871	17	47546542	C	T	-0.00629291	0.000810896	0.006388	0.0101132	60.2244
SHBG	CHD	rs11655704	17	47448172	C	T	0.0317174	0.000865673	-0.003162	0.0098156	1342.42
SHBG	CHD	rs142331290	17	7502034	G	A	-0.083804	0.00323497	0.067443	0.0461636	671.103
SHBG	CHD	rs146122326	17	7091545	A	G	-0.0236282	0.00292298	0.05466	0.041297	65.3446
SHBG	CHD	rs1642792	17	7576151	A	G	-0.080197	0.00377017	0.002299	0.055511	452.475
SHBG	CHD	rs17138476	17	36075605	T	C	0.00722871	0.00110373	0.013741	0.0124433	42.8939
SHBG	CHD	rs1801689	17	64210580	C	A	-0.0379297	0.00236668	0.042712	0.0362035	256.85
SHBG	CHD	rs193159515	17	7259087	A	G	0.0516767	0.00162897	-0.050123	0.0256644	1006.38
SHBG	CHD	rs2587505	17	77784268	C	T	-0.00556879	0.000818158	0.000278	0.0097146	46.3284
SHBG	CHD	rs3744010	17	73840243	A	G	0.00961893	0.000936624	-0.034679	0.0113397	105.469
SHBG	CHD	rs4794008	17	47048961	T	C	0.00558825	0.000888979	-0.03946	0.0119936	39.5156
SHBG	CHD	rs56300212	17	65264056	G	A	-0.00665322	0.000808395	-0.003108	0.0104239	67.7355
SHBG	CHD	rs62059821	17	7469591	A	G	0.0484219	0.00127849	0.043166	0.0179388	1434.46
SHBG	CHD	rs62079773	17	47230360	G	T	-0.00863085	0.000952713	0.015961	0.0128615	82.0697
SHBG	CHD	rs72841470	17	7893710	C	A	-0.0827822	0.00218435	0.025837	0.0271037	1436.25
SHBG	CHD	rs72844546	17	73149850	T	C	-0.00998897	0.000846127	-0.008187	0.0096874	139.37
SHBG	CHD	rs8079418	17	17924060	T	C	-0.0135729	0.000827763	0.035506	0.010211	268.864
SHBG	CHD	rs12454712	18	60845884	C	T	0.00988478	0.000868693	-0.030017	0.0107064	129.48
SHBG	CHD	rs36014685	18	54733099	G	A	-0.00545967	0.000910474	0.002408	0.0099796	35.9582
SHBG	CHD	rs4327143	18	71925113	A	G	0.00829236	0.000933775	-0.009305	0.0101839	78.8627
SHBG	CHD	rs7233512	18	42595076	A	G	-0.00720441	0.000923745	0.02121	0.0097928	60.8265
SHBG	CHD	rs8093364	18	55096655	A	C	-0.00857681	0.00105736	0.00692	0.0134677	65.797
SHBG	CHD	rs111981233	19	50016479	G	T	0.0214079	0.00154614	0.029701	0.0198604	191.713
SHBG	CHD	rs11665716	19	33996406	A	G	-0.00596212	0.00104505	0.020639	0.0132428	32.5482
SHBG	CHD	rs11666245	19	38229926	A	G	-0.0166347	0.00198199	0.006402	0.0201439	70.4412
SHBG	CHD	rs1640269	19	2793194	C	A	0.0188616	0.00092828	0.00862	0.0103653	412.856
SHBG	CHD	rs273492	19	18237882	A	G	-0.00773476	0.000960313	-0.018858	0.0110279	64.8736
SHBG	CHD	rs34255979	19	46384830	T	C	0.0276807	0.00129193	-0.005207	0.0169003	459.067
SHBG	CHD	rs35350976	19	59023174	G	A	0.00826851	0.00108998	0.002875	0.0127692	57.5463
SHBG	CHD	rs45512696	19	35550878	T	C	0.0205653	0.00110483	0.012873	0.0138815	346.481
SHBG	CHD	rs4804416	19	7223848	G	T	-0.0150409	0.000845915	0.00261	0.0093203	316.151
SHBG	CHD	rs4805881	19	33896432	C	A	0.0090566	0.000888967	-0.028343	0.009695	103.791
SHBG	CHD	rs484195	19	45421877	G	A	0.00526701	0.000877228	0.008814	0.0107085	36.0498
SHBG	CHD	rs6510107	19	58342011	G	A	0.0068845	0.0011304	-0.00544	0.0124444	37.092
SHBG	CHD	rs67498438	19	4715246	T	G	0.00410285	0.00085293	0.004355	0.0111191	23.139
SHBG	CHD	rs74183052	19	14175226	T	C	-0.00719692	0.000879152	0.017128	0.0137566	67.014
SHBG	CHD	rs74444983	19	45745607	C	T	-0.00565939	0.000959978	0.037863	0.0110866	34.755
SHBG	CHD	rs758298	19	3471603	G	A	-0.00443412	0.000842245	0.008394	0.0110833	27.7165
SHBG	CHD	rs8105085	19	17159962	A	G	-0.00536786	0.000864744	0.004867	0.0093507	38.5325
SHBG	CHD	rs9676732	19	53833142	T	G	0.0054647	0.000840097	0.006692	0.0095766	42.313
SHBG	CHD	rs13042148	20	32298286	T	C	-0.0143832	0.00116088	0.005671	0.0145561	153.51
SHBG	CHD	rs1741288	20	4102954	A	G	0.00528931	0.000876542	0.010127	0.0101458	36.4127
SHBG	CHD	rs2618566	20	17844684	T	G	-0.00750411	0.000888067	-0.020356	0.0101708	71.4014
SHBG	CHD	rs3752293	20	37570725	T	C	0.00698047	0.000914439	-0.012368	0.0099362	58.272
SHBG	CHD	rs4809608	20	45597595	G	A	-0.00701975	0.00102777	0.012041	0.0108258	46.65
SHBG	CHD	rs55987409	20	49569025	T	C	0.0181766	0.00162644	0.017854	0.0171578	124.896
SHBG	CHD	rs6029640	20	39970385	G	A	0.00985285	0.000854552	0.012868	0.0101437	132.937
SHBG	CHD	rs6073431	20	43040569	T	C	0.0169942	0.00085711	-0.002345	0.0094865	393.123
SHBG	CHD	rs6090040	20	62692060	C	A	0.00498288	0.00084597	-0.017557	0.010488	34.6937
SHBG	CHD	rs61744628	20	52186837	A	G	0.0167873	0.00258575	-0.057194	0.0332879	42.1491
SHBG	CHD	rs11088470	21	40689162	G	A	-0.00432359	0.000848204	0.000563	0.009141	25.9829
SHBG	CHD	rs112078975	21	33095959	A	G	-0.0119701	0.00198634	0.061736	0.0243826	36.3152
SHBG	CHD	rs1475883	21	17591913	A	G	-0.00398051	0.000853131	0.008541	0.0095191	21.7694
SHBG	CHD	rs1129448	22	38170026	A	G	0.00480087	0.000871502	-0.014584	0.0094267	30.3461
SHBG	CHD	rs138824	22	50169852	A	G	-0.00858705	0.00147643	-0.008347	0.0171741	33.8269
SHBG	CHD	rs2284064	22	38547395	C	A	0.00515997	0.000870988	0.000132	0.0094267	35.097
SHBG	CHD	rs28412679	22	50730320	C	T	0.0047105	0.000848855	0.015059	0.0127486	30.7941
SHBG	CHD	rs3946137	22	38988115	G	A	-0.0056749	0.000884748	-0.025819	0.0097168	41.1412
SHBG	CHD	rs397701	22	20032327	C	T	0.00460388	0.000869329	-0.010246	0.0095516	28.0466
SHBG	CHD	rs4820091	22	21940189	G	T	0.0106693	0.00109993	-0.00509	0.0107172	94.0896
SHBG	CHD	rs6005840	22	29101357	G	A	-0.011982	0.000898782	0.015092	0.0104772	177.726
SHBG	CHD	rs7289655	22	24335228	C	A	0.0067423	0.000883989	0.03199	0.0123206	58.1731

## Sheet: ST 6
Exposure	Outcome	SNP	CHR	POS	EA	OA	Beta.exposure	Se.exposure	Beta.outcome	Se.outcome	F-statistic
SHBD	High cholesterol	rs10753556	1	23732762	G	A	0.00950907	0.00125778	0.00195743	0.00102209	57.1566
SHBD	High cholesterol	rs10797877	1	171075556	T	C	-0.00646556	0.000832997	3.53709e-05	0.000678706	60.2456
SHBD	High cholesterol	rs11121695	1	11229515	A	G	0.00903922	0.00097909	-0.00191074	0.000795951	85.2347
SHBD	High cholesterol	rs1172128	1	205245233	G	A	-0.0110181	0.0014996	-0.00029835	0.00122491	53.9837
SHBD	High cholesterol	rs12138803	1	172348823	T	C	-0.00605624	0.000937423	0.000963363	0.000764387	41.7383
SHBD	High cholesterol	rs12385720	1	93539383	A	G	-0.00698484	0.000866394	-0.000767483	0.000706398	64.9953
SHBD	High cholesterol	rs141845046	1	154987704	T	C	0.0149073	0.00287436	-0.00380012	0.00234582	26.8977
SHBD	High cholesterol	rs146199089	1	150314457	A	G	0.024099	0.00317127	0.00719587	0.00260078	57.7473
SHBD	High cholesterol	rs16842246	1	197982013	C	T	0.0119613	0.00179532	0.000300793	0.00146224	44.3888
SHBD	High cholesterol	rs1730859	1	107617707	A	G	-0.025506	0.000881996	-0.00179652	0.000719207	836.28
SHBD	High cholesterol	rs2107518	1	93247835	A	C	0.00567097	0.000861455	0.00157957	0.000702448	43.3361
SHBD	High cholesterol	rs213494	1	54877103	T	C	-0.00588942	0.000871399	0.0022085	0.000708969	45.6784
SHBD	High cholesterol	rs2247213	1	221055463	A	G	-0.01231	0.000884341	-0.00226154	0.000719467	193.766
SHBD	High cholesterol	rs267733	1	150958836	G	A	-0.0122992	0.00112924	-0.0020897	0.000921503	118.626
SHBD	High cholesterol	rs2755263	1	67529243	G	A	0.00467465	0.000838402	0.000250587	0.00068348	31.0881
SHBD	High cholesterol	rs3001032	1	219727779	C	T	0.0111685	0.000891087	-0.00265996	0.000726557	157.09
SHBD	High cholesterol	rs34517439	1	78450517	A	C	0.0092581	0.00127962	-0.000922451	0.00104822	52.3458
SHBD	High cholesterol	rs36086195	1	16510894	T	C	0.0113699	0.000842073	0.00282331	0.000686023	182.311
SHBD	High cholesterol	rs4310395	1	232795105	G	A	0.00446349	0.000837462	0.000368406	0.000682465	28.4066
SHBD	High cholesterol	rs4639796	1	197126649	A	G	-0.0124336	0.00113343	0.00202708	0.000922643	120.338
SHBD	High cholesterol	rs469882	1	91530432	C	A	-0.00884139	0.00104888	-0.00226298	0.000855108	71.0542
SHBD	High cholesterol	rs559986	1	35841258	T	C	-0.0115	0.00143915	0.0011902	0.00116234	63.8533
SHBD	High cholesterol	rs58807574	1	51497278	C	T	0.011398	0.00135086	-0.00233153	0.00109853	71.1929
SHBD	High cholesterol	rs61830291	1	221001142	C	A	0.00885776	0.00141119	0.00129583	0.00115431	39.3982
SHBD	High cholesterol	rs670323	1	177868990	A	G	0.0102826	0.00101938	0.000853173	0.000833017	101.75
SHBD	High cholesterol	rs6703810	1	39345358	C	T	0.00964835	0.00156156	-0.00152967	0.00127182	38.1759
SHBD	High cholesterol	rs7515496	1	235408221	A	G	0.0103017	0.00127831	-0.000235259	0.00104016	64.945
SHBD	High cholesterol	rs7539725	1	10125407	G	A	0.00651944	0.00121025	-0.00153158	0.000984027	29.0182
SHBD	High cholesterol	rs7542169	1	166864373	G	A	-0.00584448	0.00084939	-0.000984763	0.000692478	47.3454
SHBD	High cholesterol	rs9427104	1	154589232	T	C	0.0122622	0.000831549	-0.000357517	0.000677793	217.451
SHBD	High cholesterol	rs9970073	1	214156165	A	G	0.00686723	0.000867455	-0.000996719	0.000705291	62.6714
SHBD	High cholesterol	rs1006898	2	27424496	A	G	-0.0248284	0.00162467	0.00598918	0.00132198	233.543
SHBD	High cholesterol	rs10169561	2	180458771	C	T	0.00475254	0.000836539	-0.000572373	0.000681385	32.276
SHBD	High cholesterol	rs10188870	2	191061633	T	G	-0.00463706	0.000985953	-0.00105052	0.000802666	22.1194
SHBD	High cholesterol	rs10202868	2	191563991	C	T	-0.0105144	0.000980339	0.00115068	0.000798617	115.031
SHBD	High cholesterol	rs10210970	2	28646847	T	C	-0.00928491	0.00123763	0.00263753	0.00100062	56.2825
SHBD	High cholesterol	rs1047891	2	211540507	A	C	0.00989238	0.000893791	-0.0014477	0.000728159	122.498
SHBD	High cholesterol	rs11164095	2	97155208	T	C	0.00565478	0.000930736	-0.000699134	0.000755698	36.9129
SHBD	High cholesterol	rs13389219	2	165528876	T	C	0.0159608	0.000850513	-0.0024444	0.000693321	352.166
SHBD	High cholesterol	rs1354066	2	227423777	C	T	-0.0145409	0.00259775	0.00255611	0.00211988	31.332
SHBD	High cholesterol	rs1375045	2	112263087	A	G	0.00744514	0.000977911	-0.00277649	0.000795594	57.9625
SHBD	High cholesterol	rs17008851	2	61606097	G	A	0.00957649	0.00122668	-0.0022139	0.000994206	60.9467
SHBD	High cholesterol	rs2004349	2	219289643	G	A	0.00851312	0.000841969	-0.000315091	0.000685555	102.232
SHBD	High cholesterol	rs2364717	2	178101235	T	C	0.00603367	0.000839826	0.000280299	0.000684158	51.616
SHBD	High cholesterol	rs2542522	2	71609785	A	G	0.00741058	0.00136452	-0.00027618	0.00111718	29.4947
SHBD	High cholesterol	rs2943641	2	227093745	C	T	-0.0143553	0.000869134	0.00512982	0.000708407	272.804
SHBD	High cholesterol	rs35135293	2	20363666	T	C	-0.00761704	0.000835288	-0.00340878	0.00068037	83.1572
SHBD	High cholesterol	rs3761706	2	111899881	A	G	-0.0177971	0.00170457	0.00273673	0.00138725	109.011
SHBD	High cholesterol	rs4128205	2	165467068	C	A	-0.00549342	0.000837529	0.00145602	0.000681903	43.0215
SHBD	High cholesterol	rs57467915	2	220081416	A	G	-0.0218329	0.00340965	0.000689829	0.00279829	41.0018
SHBD	High cholesterol	rs6546096	2	64906295	G	A	-0.0205091	0.000949405	0.00126479	0.000773084	466.649
SHBD	High cholesterol	rs6547692	2	27734972	A	G	0.030476	0.000837045	-0.00831616	0.00068127	1325.62
SHBD	High cholesterol	rs6736913	2	42510018	G	A	-0.032452	0.0028969	-0.00780184	0.00238133	125.492
SHBD	High cholesterol	rs6742215	2	65690496	G	A	-0.00601154	0.000835443	0.00171889	0.00068041	51.7771
SHBD	High cholesterol	rs6758199	2	70537173	T	C	-0.0182805	0.00167867	0.00284228	0.00136283	118.589
SHBD	High cholesterol	rs72798731	2	32515337	T	C	0.0144295	0.00234148	0.00337254	0.00192172	37.9771
SHBD	High cholesterol	rs7557491	2	64852557	A	C	0.00610934	0.00110035	-0.00123164	0.00089864	30.8267
SHBD	High cholesterol	rs9677933	2	121337280	T	C	0.00729245	0.00113913	-0.0025618	0.000927283	40.9827
SHBD	High cholesterol	rs12487736	3	47459679	T	C	-0.00866661	0.000845413	0.000275348	0.000684868	105.09
SHBD	High cholesterol	rs12636106	3	122164156	T	C	0.00601812	0.00113937	0.00229008	0.000924899	27.8992
SHBD	High cholesterol	rs13059141	3	52841220	A	G	0.00944204	0.00131211	0.00087468	0.00106651	51.7835
SHBD	High cholesterol	rs13082048	3	86964322	G	A	-0.00575917	0.000874639	0.00145238	0.000710155	43.3573
SHBD	High cholesterol	rs13315174	3	105406468	A	G	-0.00806694	0.00101713	-0.0025241	0.000824466	62.902
SHBD	High cholesterol	rs1965132	3	69147519	A	C	-0.00545868	0.000844336	-0.000742123	0.000684279	41.797
SHBD	High cholesterol	rs2176887	3	101105268	T	C	0.0091861	0.00166724	0.000472862	0.00134687	30.3575
SHBD	High cholesterol	rs34175495	3	58325734	A	G	-0.00824915	0.00148406	-0.00559904	0.00120036	30.8969
SHBD	High cholesterol	rs34970607	3	123090360	A	G	0.00652124	0.000944328	-0.000547494	0.000767064	47.6886
SHBD	High cholesterol	rs57158761	3	185371172	G	A	-0.00861913	0.000843687	0.00147457	0.000684202	104.367
SHBD	High cholesterol	rs6776396	3	124321704	T	C	0.00519621	0.000971033	-0.000897202	0.000787167	28.6355
SHBD	High cholesterol	rs6792725	3	24520283	G	A	0.0148285	0.000933902	-0.00187256	0.000756584	252.111
SHBD	High cholesterol	rs687339	3	135932359	T	C	-0.0273541	0.000997176	0.005234	0.000807762	752.491
SHBD	High cholesterol	rs7430950	3	196233136	C	A	-0.00597654	0.000962787	0.000609657	0.000782077	38.5336
SHBD	High cholesterol	rs7628382	3	70641810	G	A	-0.0046927	0.000842083	0.00052214	0.000682781	31.0553
SHBD	High cholesterol	rs77395777	3	24372670	T	C	-0.0170906	0.00272864	0.00438718	0.00221085	39.2303
SHBD	High cholesterol	rs79287178	3	172294500	A	G	-0.0368717	0.0025168	0.0060249	0.00204885	214.629
SHBD	High cholesterol	rs9823108	3	56655202	A	C	-0.00556313	0.000871596	0.00192014	0.000706297	40.7388
SHBD	High cholesterol	rs9823118	3	129721303	A	G	0.0058211	0.000911177	-0.00173174	0.000738533	40.8136
SHBD	High cholesterol	rs9849142	3	172221249	A	G	0.00581315	0.000967113	0.00226441	0.000785284	36.1301
SHBD	High cholesterol	rs10002832	4	124672556	G	A	0.00713503	0.00130093	0.00153189	0.00105383	30.0804
SHBD	High cholesterol	rs114053844	4	110465025	C	T	0.0280888	0.00327572	0.000936928	0.00266296	73.528
SHBD	High cholesterol	rs11729169	4	171019391	T	C	0.010678	0.0013509	-0.000510972	0.00109721	62.4789
SHBD	High cholesterol	rs13108218	4	3443931	G	A	-0.0235093	0.000866221	-0.00542817	0.00070172	736.583
SHBD	High cholesterol	rs13150068	4	88203828	G	A	-0.0182465	0.000842991	0.00202597	0.000683995	468.504
SHBD	High cholesterol	rs2602856	4	100029145	A	C	-0.0133519	0.000882151	0.00142655	0.0007162	229.087
SHBD	High cholesterol	rs2724475	4	17946432	C	T	-0.00727298	0.000950363	0.00208662	0.000771877	58.566
SHBD	High cholesterol	rs28473232	4	37406477	G	A	0.00550183	0.000994053	-3.40214e-05	0.000806002	30.6334
SHBD	High cholesterol	rs28636815	4	77197397	G	A	0.0125467	0.000861428	0.00028875	0.000699399	212.139
SHBD	High cholesterol	rs28925904	4	144359490	T	C	-0.0211688	0.00267361	-0.000378646	0.00217862	62.6897
SHBD	High cholesterol	rs2970877	4	23887454	G	T	0.00853285	0.000915841	-0.00179479	0.000744663	86.8057
SHBD	High cholesterol	rs34052949	4	88392585	G	A	-0.00660411	0.000991029	0.00112837	0.000804028	44.4075
SHBD	High cholesterol	rs4691375	4	157650930	G	A	0.00861725	0.000894914	-0.0014732	0.000723943	92.7203
SHBD	High cholesterol	rs55715738	4	104130189	G	A	0.00501769	0.000859312	8.85748e-05	0.000697139	34.0962
SHBD	High cholesterol	rs6531735	4	39686332	A	G	-0.00454756	0.00083542	0.000118517	0.00067799	29.6311
SHBD	High cholesterol	rs6848998	4	128989327	A	G	0.0070649	0.000862764	0.00088662	0.000700508	67.0545
SHBD	High cholesterol	rs73193388	4	3401678	T	C	0.0103167	0.00122821	-0.000196362	0.000990433	70.5564
SHBD	High cholesterol	rs7678138	4	120106766	A	G	-0.0105258	0.00126115	-0.00105597	0.00102498	69.6589
SHBD	High cholesterol	rs7696472	4	69538180	A	G	0.0130025	0.000836596	0.00273569	0.000678981	241.558
SHBD	High cholesterol	rs78890745	4	159834474	A	G	0.0170398	0.00134787	0.000765394	0.00109686	159.821
SHBD	High cholesterol	rs819203	4	56257103	G	A	-0.00544289	0.00092472	0.000143076	0.000751344	34.6448
SHBD	High cholesterol	rs10041660	5	122650224	C	T	0.00533902	0.000847214	0.000777553	0.000685874	39.7134
SHBD	High cholesterol	rs138373837	5	36219710	T	C	0.0176042	0.00274092	0.00123295	0.00222899	41.2515
SHBD	High cholesterol	rs138611541	5	56228040	C	T	-0.0110124	0.00157632	0.00172265	0.00127549	48.8062
SHBD	High cholesterol	rs152439	5	141924395	C	T	-0.0094523	0.00163568	-0.00165037	0.00132199	33.3948
SHBD	High cholesterol	rs2522064	5	131806488	A	G	0.00983175	0.00107748	-0.00228368	0.000868046	83.2613
SHBD	High cholesterol	rs2703636	5	72922647	T	C	0.00635714	0.000941015	-0.00122542	0.000761955	45.6384
SHBD	High cholesterol	rs2914233	5	158013856	C	T	-0.0115824	0.00103484	0.000870173	0.000836699	125.271
SHBD	High cholesterol	rs329120	5	133861756	T	C	-0.00907848	0.00084959	0.000816111	0.000687422	114.185
SHBD	High cholesterol	rs40270	5	55804552	C	A	-0.0161631	0.000998064	0.00220805	0.000806476	262.26
SHBD	High cholesterol	rs4073358	5	112382137	T	C	0.00460884	0.000838605	-0.000607338	0.000678606	30.2043
SHBD	High cholesterol	rs4266430	5	38749736	T	C	0.00493986	0.000837846	0.000285265	0.000677937	34.7617
SHBD	High cholesterol	rs4976033	5	67714246	G	A	-0.00722948	0.000865074	0.00229453	0.000699657	69.8405
SHBD	High cholesterol	rs57653595	5	156736491	G	A	0.0112112	0.0018319	-0.00118717	0.00148313	37.4542
SHBD	High cholesterol	rs72709458	5	1283755	T	C	-0.00572171	0.00104579	0.000871768	0.000846169	29.9339
SHBD	High cholesterol	rs72753349	5	57392079	T	C	0.0113378	0.0021097	-0.00239301	0.00169152	28.8813
SHBD	High cholesterol	rs75049939	5	173334219	G	T	-0.00715618	0.000909836	-0.000979377	0.000736836	61.8638
SHBD	High cholesterol	rs11155787	6	151686905	T	C	-0.00554468	0.000872139	-0.000204558	0.000704451	40.4186
SHBD	High cholesterol	rs2208605	6	55572187	C	T	0.00675651	0.00103321	0.000675699	0.000835619	42.7629
SHBD	High cholesterol	rs2299055	6	15398331	G	A	-0.0074681	0.00130391	0.000365863	0.00105802	32.8039
SHBD	High cholesterol	rs2524158	6	31260318	C	A	-0.0106395	0.00111705	0.00171341	0.000903497	90.7188
SHBD	High cholesterol	rs28360642	6	41667506	C	A	-0.0163796	0.00115099	-0.00114566	0.00093117	202.518
SHBD	High cholesterol	rs4472353	6	96078826	C	T	0.00665541	0.00114767	-0.000108076	0.000928002	33.6291
SHBD	High cholesterol	rs4709746	6	164133001	T	C	0.00992161	0.00123753	-0.00229932	0.00100127	64.2766
SHBD	High cholesterol	rs668871	6	160769811	T	C	0.0176137	0.00084042	-0.00594858	0.000678957	439.247
SHBD	High cholesterol	rs6922556	6	25723527	A	G	-0.00457551	0.000849379	0.00129864	0.000686466	29.0186
SHBD	High cholesterol	rs7753558	6	117523471	A	C	-0.00524106	0.000876054	0.00121079	0.000707655	35.7912
SHBD	High cholesterol	rs9266303	6	31329609	T	G	-0.0135061	0.00113544	0.00197585	0.000919442	141.492
SHBD	High cholesterol	rs9296676	6	52255787	C	T	0.00529966	0.000994565	0.00103108	0.000805558	28.3942
SHBD	High cholesterol	rs9375477	6	127204623	G	A	-0.0079594	0.00116436	0.000189049	0.000937272	46.729
SHBD	High cholesterol	rs9379084	6	7231843	A	G	-0.0138383	0.00135024	-0.000653154	0.00109195	105.037
SHBD	High cholesterol	rs9458800	6	163753143	C	T	-0.00478267	0.000849562	-0.000243864	0.000687007	31.6921
SHBD	High cholesterol	rs998278	6	34765584	A	G	0.0120855	0.000891873	0.00144653	0.000719629	183.621
SHBD	High cholesterol	rs1003009	7	99223959	C	T	0.0101111	0.00155785	9.89625e-05	0.00125967	42.1255
SHBD	High cholesterol	rs10278546	7	100516003	C	A	0.0155847	0.00106012	0.00062879	0.000858782	216.116
SHBD	High cholesterol	rs114949263	7	150498245	C	T	0.0150821	0.00133402	-0.00240521	0.00107945	127.82
SHBD	High cholesterol	rs11556924	7	129663496	T	C	0.00772855	0.000857832	-0.0028457	0.000695229	81.1693
SHBD	High cholesterol	rs11770446	7	77358072	G	A	0.00740196	0.000923459	-0.000826753	0.000749162	64.2478
SHBD	High cholesterol	rs11772918	7	46609344	G	A	-0.00484229	0.000846888	0.000972456	0.000685582	32.6926
SHBD	High cholesterol	rs1229492	7	81564122	C	T	-0.0108618	0.000951704	-0.00242145	0.000769725	130.257
SHBD	High cholesterol	rs12701263	7	32962089	T	C	0.00484343	0.000854653	-0.00104486	0.000692172	32.1164
SHBD	High cholesterol	rs149092986	7	111624089	C	T	-0.0163666	0.00284838	-0.00252977	0.00231566	33.0157
SHBD	High cholesterol	rs1534696	7	26397239	A	C	0.00480393	0.000838411	-0.000709762	0.000679233	32.8306
SHBD	High cholesterol	rs157935	7	130585553	G	T	0.0115652	0.000912852	-0.00152022	0.000740357	160.511
SHBD	High cholesterol	rs17471520	7	27178790	C	T	0.00864886	0.0014592	0.00174534	0.00118451	35.1308
SHBD	High cholesterol	rs2280552	7	1976263	T	C	0.00796985	0.000869573	0.00146543	0.000704124	84.0017
SHBD	High cholesterol	rs2696887	7	135166999	C	T	-0.00471298	0.000856416	-0.00024827	0.000693721	30.2846
SHBD	High cholesterol	rs2723572	7	17888587	C	T	-0.00504647	0.00083673	-0.000145836	0.000677999	36.3751
SHBD	High cholesterol	rs42374	7	116444070	C	T	-0.00584547	0.000842364	-0.0016027	0.000681928	48.1548
SHBD	High cholesterol	rs445	7	92408370	T	C	-0.0116821	0.00142785	0.00109308	0.0011436	66.9386
SHBD	High cholesterol	rs55747707	7	73037366	A	G	0.00809829	0.00104217	-0.00433973	0.000844857	60.3823
SHBD	High cholesterol	rs62472728	7	143105566	T	C	0.0120196	0.0017696	0.00163243	0.00142882	46.1349
SHBD	High cholesterol	rs6948767	7	86862750	A	G	0.0144537	0.00217006	-0.0018489	0.00175183	44.3624
SHBD	High cholesterol	rs7015	7	97920623	G	A	0.0339417	0.00107682	0.00254477	0.000873603	993.53
SHBD	High cholesterol	rs7794048	7	46275882	A	G	-0.0131746	0.00172727	0.00113438	0.00139836	58.1774
SHBD	High cholesterol	rs7808581	7	156194185	T	C	-0.00495663	0.000847731	-0.000649876	0.000686687	34.1867
SHBD	High cholesterol	rs10086016	8	36847709	C	T	-0.00738878	0.00112489	0.00322976	0.0009041	43.1445
SHBD	High cholesterol	rs10102041	8	59433911	T	G	-0.00573023	0.00097985	0.00223173	0.000792009	34.1999
SHBD	High cholesterol	rs10504255	8	59398461	A	G	0.0112245	0.000887044	-0.0055415	0.000717804	160.119
SHBD	High cholesterol	rs11774700	8	118220270	C	T	0.00615518	0.000913303	-0.00230989	0.000740115	45.4205
SHBD	High cholesterol	rs2721195	8	145677011	C	T	-0.00965032	0.000841046	0.000758264	0.000680488	131.657
SHBD	High cholesterol	rs4240624	8	9184231	A	G	0.0221708	0.00145318	0.00747932	0.00117818	232.768
SHBD	High cholesterol	rs440837	8	81461974	G	A	0.0188488	0.00103881	0.000677054	0.000837015	329.227
SHBD	High cholesterol	rs6557781	8	21937667	C	T	0.00693775	0.00116591	0.00305627	0.000944463	35.4085
SHBD	High cholesterol	rs6601302	8	9239458	G	T	-0.00624298	0.000970707	-0.00216133	0.000786891	41.3626
SHBD	High cholesterol	rs72656010	8	57122215	C	T	-0.00822711	0.00124459	0.00068528	0.00100388	43.696
SHBD	High cholesterol	rs72663955	8	71139330	G	T	-0.00726042	0.00123739	0.000269977	0.000999204	34.4279
SHBD	High cholesterol	rs76767219	8	81426196	A	C	0.0425796	0.002291	-0.0022014	0.00185672	345.424
SHBD	High cholesterol	rs7823971	8	72471728	A	C	-0.00678316	0.00105423	0.00267452	0.000851563	41.3993
SHBD	High cholesterol	rs7828742	8	116960729	G	A	-0.00750701	0.000859722	0.00187554	0.000695845	76.2461
SHBD	High cholesterol	rs9644032	8	23414822	G	T	-0.00715357	0.000868917	0.000503692	0.000702884	67.7781
SHBD	High cholesterol	rs10733608	9	117148430	T	G	0.00830085	0.00084449	0.00192018	0.000682881	96.6176
SHBD	High cholesterol	rs10811662	9	22134253	A	G	0.00712583	0.00110676	-0.00223903	0.00089547	41.4538
SHBD	High cholesterol	rs11515536	9	101771183	T	C	0.00676726	0.00124351	0.000106758	0.00100692	29.6161
SHBD	High cholesterol	rs16907358	9	94042307	C	T	-0.00635433	0.00106995	-0.00125567	0.000864735	35.2706
SHBD	High cholesterol	rs2416800	9	123544003	G	A	-0.00663332	0.000848553	0.000938265	0.000686782	61.1088
SHBD	High cholesterol	rs35233014	9	137268177	A	C	-0.0137386	0.000968721	0.00133511	0.000782448	201.135
SHBD	High cholesterol	rs35234337	9	35661243	T	C	-0.00553933	0.00096104	-0.000888865	0.00077733	33.2224
SHBD	High cholesterol	rs4567095	9	4309006	T	C	0.00666558	0.000909477	-0.0010707	0.00073567	53.7146
SHBD	High cholesterol	rs62577365	9	137019331	T	C	-0.0108291	0.00184039	0.000294672	0.00149342	34.623
SHBD	High cholesterol	rs62580766	9	113034490	T	C	0.0109816	0.00108863	0.000830828	0.000877753	101.758
SHBD	High cholesterol	rs74551598	9	117177566	C	A	-0.00547869	0.000979206	-0.000447572	0.000792615	31.3044
SHBD	High cholesterol	rs7847560	9	113207962	C	A	0.00629773	0.00110528	0.00241896	0.00089152	32.4656
SHBD	High cholesterol	rs7860634	9	139089679	A	G	0.00953895	0.000847153	-0.00272584	0.000684872	126.788
SHBD	High cholesterol	rs820503	9	6667928	A	C	-0.0120646	0.00121736	0.000987614	0.000983484	98.2173
SHBD	High cholesterol	rs9697210	9	131468740	A	G	-0.0159893	0.00118978	-0.00125797	0.0009619	180.603
SHBD	High cholesterol	rs12263369	10	94823343	T	C	-0.0104056	0.000846755	0.00367226	0.000688881	151.015
SHBD	High cholesterol	rs12264388	10	103697290	G	A	-0.0100588	0.00181733	-0.000220316	0.00148513	30.6355
SHBD	High cholesterol	rs12770588	10	21709301	G	A	0.00553486	0.0010752	-0.000507338	0.000875318	26.4993
SHBD	High cholesterol	rs191531655	10	65501245	T	C	0.0360736	0.00308401	-6.66066e-05	0.00252037	136.819
SHBD	High cholesterol	rs34390319	10	63960611	C	T	0.0140167	0.00139962	-0.00278158	0.00114395	100.293
SHBD	High cholesterol	rs36062478	10	89722731	C	T	-0.0054276	0.00115584	0.00040681	0.000943244	22.0506
SHBD	High cholesterol	rs3737178	10	31607215	G	A	-0.0102005	0.00193835	-0.00529413	0.00153994	27.6935
SHBD	High cholesterol	rs4564213	10	65400352	T	G	-0.028142	0.000882756	0.000872522	0.000718777	1016.32
SHBD	High cholesterol	rs61854105	10	65541338	A	G	-0.0176256	0.00193551	0.00420535	0.00157733	82.9272
SHBD	High cholesterol	rs7082066	10	64998971	G	A	0.0392576	0.00107099	0.000723787	0.000870274	1343.62
SHBD	High cholesterol	rs72783094	10	49686734	G	A	-0.00827063	0.00146082	-0.00049708	0.0011882	32.0541
SHBD	High cholesterol	rs7903146	10	114758349	T	C	-0.0095782	0.000916736	0.00465801	0.000745798	109.164
SHBD	High cholesterol	rs79717793	10	5262267	A	G	-0.0207012	0.00115177	-0.000179977	0.000939711	323.042
SHBD	High cholesterol	rs1037169	11	13361005	C	T	-0.0117228	0.000906735	0.000209464	0.000731916	167.148
SHBD	High cholesterol	rs10769256	11	47378396	T	C	-0.00625187	0.000858313	0.000291142	0.000693051	53.0553
SHBD	High cholesterol	rs10895276	11	102083695	T	C	-0.00876384	0.000886943	-0.000530141	0.000717905	97.6332
SHBD	High cholesterol	rs10902121	11	306791	C	T	-0.00647384	0.000894795	0.000411208	0.000721617	52.3452
SHBD	High cholesterol	rs1255528	11	95299962	A	G	-0.00656989	0.00105689	-0.000371367	0.000856401	38.6417
SHBD	High cholesterol	rs12797706	11	65561369	A	G	0.0135305	0.000997188	-0.00206356	0.00080595	184.108
SHBD	High cholesterol	rs12797969	11	3019216	T	C	-0.00618492	0.000930869	-0.000419222	0.000751135	44.146
SHBD	High cholesterol	rs138526953	11	118793479	A	C	-0.0162828	0.00292555	0.00263431	0.00238652	30.9773
SHBD	High cholesterol	rs142344887	11	50658045	A	C	0.0217292	0.00396881	0.00104806	0.00322143	29.9755
SHBD	High cholesterol	rs174533	11	61549025	A	G	-0.0096524	0.000880248	-0.00342656	0.000712714	120.243
SHBD	High cholesterol	rs2074310	11	17421886	C	T	0.00603772	0.000874784	-0.00103743	0.00070743	47.637
SHBD	High cholesterol	rs2292910	11	45903613	C	A	-0.00572771	0.000896205	0.00105486	0.000724781	40.8458
SHBD	High cholesterol	rs2351958	11	16248020	A	C	-0.0101825	0.000860288	0.00048773	0.000694838	140.095
SHBD	High cholesterol	rs2924545	11	68883281	A	G	-0.00747125	0.000850341	-0.00116833	0.000687204	77.197
SHBD	High cholesterol	rs3842763	11	2179204	T	G	0.0107267	0.000996537	0.000893824	0.000802325	115.863
SHBD	High cholesterol	rs55771168	11	119070949	C	T	0.00689457	0.000943823	-6.39904e-05	0.000761848	53.3621
SHBD	High cholesterol	rs558531	11	95086353	A	G	0.00504829	0.000968717	-0.000506579	0.000782005	27.1578
SHBD	High cholesterol	rs62618693	11	32956492	T	C	0.0158869	0.00201449	-0.00225251	0.00163542	62.1939
SHBD	High cholesterol	rs631695	11	69283303	G	T	-0.013996	0.000849521	-0.000604781	0.000687208	271.431
SHBD	High cholesterol	rs11110390	12	100874901	T	C	-0.0090118	0.000885212	-0.00173602	0.000719252	103.64
SHBD	High cholesterol	rs113257350	12	120381998	T	C	-0.0172861	0.00293506	0.000401305	0.00240053	34.6865
SHBD	High cholesterol	rs12311848	12	124486851	G	A	0.0100424	0.000885755	-0.00120418	0.000718048	128.543
SHBD	High cholesterol	rs12313762	12	57692470	T	C	0.0171083	0.000975384	-0.00313604	0.000793551	307.654
SHBD	High cholesterol	rs141881700	12	101056213	A	G	-0.0527462	0.00384072	-0.0027917	0.00307574	188.607
SHBD	High cholesterol	rs145775785	12	65902265	T	C	0.0228582	0.00356356	-0.00609738	0.00290868	41.1449
SHBD	High cholesterol	rs17201502	12	50285562	T	C	0.00513741	0.000877986	0.00167072	0.000712956	34.2384
SHBD	High cholesterol	rs1725788	12	131608476	G	A	0.00550669	0.000988565	-0.000966983	0.000802797	31.0292
SHBD	High cholesterol	rs1872992	12	26457190	G	A	-0.00614131	0.000971656	0.0027865	0.000788291	39.9482
SHBD	High cholesterol	rs2017594	12	122631208	T	G	0.00667508	0.00106404	-0.00132619	0.00086495	39.3547
SHBD	High cholesterol	rs2393791	12	121423956	T	C	0.0154352	0.00086112	-0.00474239	0.000698409	321.29
SHBD	High cholesterol	rs2583920	12	66186792	G	A	-0.00939612	0.00142454	0.00317622	0.00114591	43.5059
SHBD	High cholesterol	rs374335	12	77457439	G	A	-0.00610739	0.000897874	0.00163403	0.000728853	46.268
SHBD	High cholesterol	rs4980839	12	712980	C	T	-0.00459809	0.000839931	1.94848e-05	0.000681482	29.9687
SHBD	High cholesterol	rs56196860	12	2908330	A	C	0.0234832	0.00238797	-0.0029436	0.00194516	96.7068
SHBD	High cholesterol	rs7136446	12	102838515	T	C	-0.00724741	0.000850087	-0.000551234	0.000689726	72.684
SHBD	High cholesterol	rs76895963	12	4384844	G	T	0.0729231	0.00321418	-0.0147715	0.00262481	514.742
SHBD	High cholesterol	rs7953508	12	93983554	T	C	-0.00599668	0.000953484	-0.00116295	0.000774861	39.5544
SHBD	High cholesterol	rs7971398	12	46393518	A	G	0.00588788	0.000926901	0.00102095	0.000752618	40.3507
SHBD	High cholesterol	rs12874375	13	26818902	T	C	0.00629567	0.000979875	-0.000893241	0.000790485	41.2803
SHBD	High cholesterol	rs2182784	13	51133421	A	C	-0.00704792	0.00101088	0.00216062	0.000813216	48.6097
SHBD	High cholesterol	rs34916533	13	33074674	A	C	-0.00434542	0.000876209	-0.00076172	0.000706208	24.5951
SHBD	High cholesterol	rs41284816	13	50655989	T	G	0.0305	0.00312399	-0.00788167	0.00253801	95.3192
SHBD	High cholesterol	rs749170	13	22350875	T	C	0.00509753	0.000897746	0.00163763	0.000722537	32.2413
SHBD	High cholesterol	rs9533843	13	44980150	A	G	0.00475747	0.000849203	0.00116047	0.000684076	31.3855
SHBD	High cholesterol	rs9556404	13	95254382	G	A	-0.00846142	0.000908095	-0.000565624	0.000731658	86.8208
SHBD	High cholesterol	rs11621792	14	24871926	T	C	-0.0188283	0.00084787	0.00395481	0.000685456	493.133
SHBD	High cholesterol	rs11629105	14	23721880	G	T	0.0132434	0.00105954	-0.00164258	0.000857435	156.23
SHBD	High cholesterol	rs12435790	14	35154381	G	A	0.0102458	0.00159119	0.00142203	0.00128889	41.4618
SHBD	High cholesterol	rs12888084	14	89884991	G	A	0.00530484	0.000842116	0.000712149	0.000679575	39.6827
SHBD	High cholesterol	rs13379043	14	74250126	C	T	0.0100981	0.000953593	-0.00429576	0.000768557	112.138
SHBD	High cholesterol	rs17780783	14	73219669	A	C	-0.00689387	0.000996031	0.000299514	0.000805906	47.905
SHBD	High cholesterol	rs2239222	14	73011885	G	A	0.0105435	0.000885659	-0.000351893	0.000715055	141.722
SHBD	High cholesterol	rs28929474	14	94844947	T	C	0.0964206	0.00299834	-0.00113234	0.00243723	1034.14
SHBD	High cholesterol	rs61758464	14	105257802	A	G	0.00948175	0.00117815	-5.65689e-05	0.000953375	64.7703
SHBD	High cholesterol	rs72683923	14	50735947	C	T	0.0270885	0.00299466	-0.0027854	0.00244125	81.8229
SHBD	High cholesterol	rs112500920	15	82507605	C	T	-0.0116177	0.0016419	0.00146122	0.00133689	50.0665
SHBD	High cholesterol	rs117411982	15	53268365	A	C	0.0234516	0.00338169	-0.000996044	0.00274455	48.0925
SHBD	High cholesterol	rs11856926	15	96223649	A	G	-0.0102385	0.000847384	-0.00143081	0.000685758	145.986
SHBD	High cholesterol	rs12593379	15	35180801	A	G	-0.00812373	0.000952983	0.000421136	0.000770602	72.6676
SHBD	High cholesterol	rs12594627	15	73986264	T	G	0.00463284	0.000841316	0.00211893	0.000680971	30.3233
SHBD	High cholesterol	rs12708458	15	59936383	T	C	0.00638923	0.000888337	-0.00146305	0.000718553	51.7299
SHBD	High cholesterol	rs139974673	15	44027885	C	T	-0.0656366	0.0026619	0.0107649	0.00212646	608.007
SHBD	High cholesterol	rs2218181	15	66872325	C	T	-0.00801068	0.000875929	0.000798074	0.000709008	83.6375
SHBD	High cholesterol	rs2695165	15	42073397	T	C	-0.0069384	0.000839012	0.000860914	0.000678816	68.3884
SHBD	High cholesterol	rs56332871	15	96714816	A	C	0.0348607	0.000945115	0.000811135	0.00076225	1360.51
SHBD	High cholesterol	rs71397530	15	52783529	T	C	-0.0136955	0.00236679	0.000549165	0.00192626	33.4839
SHBD	High cholesterol	rs73401721	15	39462617	A	C	0.0124388	0.00199938	-0.000145658	0.00161877	38.7049
SHBD	High cholesterol	rs74923405	15	68312792	T	C	-0.0131777	0.00202902	0.00198921	0.0016492	42.18
SHBD	High cholesterol	rs79391862	15	53739426	C	A	-0.0824289	0.0036264	-0.00994277	0.0029556	516.663
SHBD	High cholesterol	rs112874986	16	11884499	A	G	-0.00712731	0.000977607	0.000268611	0.000790438	53.1524
SHBD	High cholesterol	rs11642328	16	24540438	C	A	-0.00456859	0.000840444	-0.000297552	0.00067767	29.5493
SHBD	High cholesterol	rs12928099	16	15150505	A	C	0.00985446	0.000922256	-0.000199079	0.000743265	114.173
SHBD	High cholesterol	rs1530644	16	68396034	A	G	-0.00481393	0.000925882	0.00134592	0.00074638	27.0326
SHBD	High cholesterol	rs2966084	16	81516383	G	A	0.00501553	0.000926371	-0.00198016	0.000748325	29.3132
SHBD	High cholesterol	rs34050011	16	49868513	A	C	0.00552096	0.000850499	-0.000223065	0.000686471	42.1387
SHBD	High cholesterol	rs7186308	16	24848471	G	A	-0.00598762	0.0010514	0.00145923	0.000849067	32.4319
SHBD	High cholesterol	rs10153315	17	79481772	C	T	-0.00780562	0.000819124	0.000346027	0.000688863	90.8062
SHBD	High cholesterol	rs11079871	17	47546542	C	T	-0.00629291	0.000810896	-1.86534e-05	0.000680908	60.2244
SHBD	High cholesterol	rs11655704	17	47448172	C	T	0.0317174	0.000865673	-0.000440703	0.000727524	1342.42
SHBD	High cholesterol	rs139805419	17	1659971	T	C	0.0208061	0.00320883	0.00231014	0.0026967	42.0424
SHBD	High cholesterol	rs142331290	17	7502034	G	A	-0.083804	0.00323497	0.00126942	0.0027254	671.103
SHBD	High cholesterol	rs146122326	17	7091545	A	G	-0.0236282	0.00292298	0.0027379	0.00247208	65.3446
SHBD	High cholesterol	rs146701070	17	7585362	T	C	0.0716559	0.0033983	-0.00101412	0.00283911	444.611
SHBD	High cholesterol	rs1642792	17	7576151	A	G	-0.080197	0.00377017	0.000659167	0.00317671	452.475
SHBD	High cholesterol	rs17138476	17	36075605	T	C	0.00722871	0.00110373	0.000158083	0.00092767	42.8939
SHBD	High cholesterol	rs1801689	17	64210580	C	A	-0.0379297	0.00236668	0.00623741	0.00196914	256.85
SHBD	High cholesterol	rs2587505	17	77784268	C	T	-0.00556879	0.000818158	0.000760217	0.000687785	46.3284
SHBD	High cholesterol	rs3744010	17	73840243	A	G	0.00961893	0.000936624	-0.00419795	0.000786493	105.469
SHBD	High cholesterol	rs4794008	17	47048961	T	C	0.00558825	0.000888979	-0.00209032	0.000746148	39.5156
SHBD	High cholesterol	rs56300212	17	65264056	G	A	-0.00665322	0.000808395	0.00211263	0.000679417	67.7355
SHBD	High cholesterol	rs62059821	17	7469591	A	G	0.0484219	0.00127849	-0.00243741	0.00107555	1434.46
SHBD	High cholesterol	rs62079773	17	47230360	G	T	-0.00863085	0.000952713	-0.00124342	0.000800899	82.0697
SHBD	High cholesterol	rs72841470	17	7893710	C	A	-0.0827822	0.00218435	0.00186281	0.00183671	1436.25
SHBD	High cholesterol	rs72844546	17	73149850	T	C	-0.00998897	0.000846127	0.000707295	0.000711173	139.37
SHBD	High cholesterol	rs79693490	17	7502608	A	G	-0.121586	0.0045682	-0.00787767	0.0038501	708.397
SHBD	High cholesterol	rs8079418	17	17924060	T	C	-0.0135729	0.000827763	0.000983698	0.000694679	268.864
SHBD	High cholesterol	rs12454712	18	60845884	C	T	0.00988478	0.000868693	-0.00198659	0.000699093	129.48
SHBD	High cholesterol	rs4327143	18	71925113	A	G	0.00829236	0.000933775	0.000303372	0.000752272	78.8627
SHBD	High cholesterol	rs7233512	18	42595076	A	G	-0.00720441	0.000923745	0.000282663	0.000744319	60.8265
SHBD	High cholesterol	rs8093364	18	55096655	A	C	-0.00857681	0.00105736	0.000363794	0.000848783	65.797
SHBD	High cholesterol	rs111981233	19	50016479	G	T	0.0214079	0.00154614	0.0031322	0.00124926	191.713
SHBD	High cholesterol	rs11665716	19	33996406	A	G	-0.00596212	0.00104505	-0.000976012	0.000846456	32.5482
SHBD	High cholesterol	rs11666245	19	38229926	A	G	-0.0166347	0.00198199	-0.00205872	0.00159318	70.4412
SHBD	High cholesterol	rs1640269	19	2793194	C	A	0.0188616	0.00092828	0.00158576	0.000749725	412.856
SHBD	High cholesterol	rs273492	19	18237882	A	G	-0.00773476	0.000960313	0.00202951	0.000775762	64.8736
SHBD	High cholesterol	rs34255979	19	46384830	T	C	0.0276807	0.00129193	-0.000897848	0.00104585	459.067
SHBD	High cholesterol	rs35350976	19	59023174	G	A	0.00826851	0.00108998	0.00141028	0.000879987	57.5463
SHBD	High cholesterol	rs45512696	19	35550878	T	C	0.0205653	0.00110483	0.00181227	0.000894417	346.481
SHBD	High cholesterol	rs4804416	19	7223848	G	T	-0.0150409	0.000845915	0.00200689	0.000684352	316.151
SHBD	High cholesterol	rs4805881	19	33896432	C	A	0.0090566	0.000888967	-0.00060159	0.000718358	103.791
SHBD	High cholesterol	rs60018147	19	3375572	G	A	0.0138139	0.00135189	-0.00153007	0.00109431	104.412
SHBD	High cholesterol	rs6510107	19	58342011	G	A	0.0068845	0.0011304	-0.00229293	0.00091472	37.092
SHBD	High cholesterol	rs67498438	19	4715246	T	G	0.00410285	0.00085293	0.000622078	0.000687982	23.139
SHBD	High cholesterol	rs74183052	19	14175226	T	C	-0.00719692	0.000879152	-0.000610335	0.000711601	67.014
SHBD	High cholesterol	rs74444983	19	45745607	C	T	-0.00565939	0.000959978	0.00163442	0.000776403	34.755
SHBD	High cholesterol	rs758298	19	3471603	G	A	-0.00443412	0.000842245	0.00174218	0.000681255	27.7165
SHBD	High cholesterol	rs8105085	19	17159962	A	G	-0.00536786	0.000864744	0.00300993	0.000698466	38.5325
SHBD	High cholesterol	rs9676732	19	53833142	T	G	0.0054647	0.000840097	0.00107734	0.000678721	42.313
SHBD	High cholesterol	rs13042148	20	32298286	T	C	-0.0143832	0.00116088	0.0025938	0.000936889	153.51
SHBD	High cholesterol	rs1741288	20	4102954	A	G	0.00528931	0.000876542	-5.18545e-05	0.000707	36.4127
SHBD	High cholesterol	rs2618566	20	17844684	T	G	-0.00750411	0.000888067	-0.00471801	0.000714817	71.4014
SHBD	High cholesterol	rs3752293	20	37570725	T	C	0.00698047	0.000914439	8.31975e-05	0.000735765	58.272
SHBD	High cholesterol	rs4809608	20	45597595	G	A	-0.00701975	0.00102777	0.00160033	0.000829073	46.65
SHBD	High cholesterol	rs55987409	20	49569025	T	C	0.0181766	0.00162644	-0.00201973	0.00131204	124.896
SHBD	High cholesterol	rs6029640	20	39970385	G	A	0.00985285	0.000854552	0.00484696	0.000688709	132.937
SHBD	High cholesterol	rs6073431	20	43040569	T	C	0.0169942	0.00085711	0.00207696	0.000691333	393.123
SHBD	High cholesterol	rs6090040	20	62692060	C	A	0.00498288	0.00084597	-0.00546906	0.000682142	34.6937
SHBD	High cholesterol	rs61744628	20	52186837	A	G	0.0167873	0.00258575	-0.00297564	0.00206636	42.1491
SHBD	High cholesterol	rs11088470	21	40689162	G	A	-0.00432359	0.000848204	0.00170203	0.000681749	25.9829
SHBD	High cholesterol	rs1475883	21	17591913	A	G	-0.00398051	0.000853131	0.00157331	0.000685319	21.7694
SHBD	High cholesterol	rs1129448	22	38170026	A	G	0.00480087	0.000871502	-0.000620427	0.000700043	30.3461
SHBD	High cholesterol	rs138824	22	50169852	A	G	-0.00858705	0.00147643	0.000964002	0.00119176	33.8269
SHBD	High cholesterol	rs2284064	22	38547395	C	A	0.00515997	0.000870988	-0.000831863	0.000701152	35.097
SHBD	High cholesterol	rs28412679	22	50730320	C	T	0.0047105	0.000848855	-1.0054e-05	0.000683581	30.7941
SHBD	High cholesterol	rs3946137	22	38988115	G	A	-0.0056749	0.000884748	-0.000375161	0.000712048	41.1412
SHBD	High cholesterol	rs397701	22	20032327	C	T	0.00460388	0.000869329	-0.000841425	0.00069967	28.0466
SHBD	High cholesterol	rs4820091	22	21940189	G	T	0.0106693	0.00109993	-0.000957257	0.00088421	94.0896
SHBD	High cholesterol	rs6005840	22	29101357	G	A	-0.011982	0.000898782	0.00180718	0.000723191	177.726

## Sheet: ST 7
Exposure	Outcome	SNP	CHR	POS	EA	OA	Beta.exposure	Se.exposure	Beta.outcome	Se.outcome	F-statistic
SHBG	Hypercholesterolaemia	rs10753556	1	23732762	G	A	0.00950907	0.00125778	0.000144642	0.000674026	57.1566
SHBG	Hypercholesterolaemia	rs10797877	1	171075556	T	C	-0.00646556	0.000832997	0.000909488	0.000447579	60.2456
SHBG	Hypercholesterolaemia	rs11121695	1	11229515	A	G	0.00903922	0.00097909	-0.000793789	0.000524904	85.2347
SHBG	Hypercholesterolaemia	rs1172128	1	205245233	G	A	-0.0110181	0.0014996	-0.000203834	0.000807803	53.9837
SHBG	Hypercholesterolaemia	rs12138803	1	172348823	T	C	-0.00605624	0.000937423	-0.000118925	0.000504091	41.7383
SHBG	Hypercholesterolaemia	rs12385720	1	93539383	A	G	-0.00698484	0.000866394	-0.000740189	0.000465841	64.9953
SHBG	Hypercholesterolaemia	rs141845046	1	154987704	T	C	0.0149073	0.00287436	-0.000826295	0.00154711	26.8977
SHBG	Hypercholesterolaemia	rs146199089	1	150314457	A	G	0.024099	0.00317127	-0.00228046	0.00171526	57.7473
SHBG	Hypercholesterolaemia	rs16842246	1	197982013	C	T	0.0119613	0.00179532	0.000986219	0.00096431	44.3888
SHBG	Hypercholesterolaemia	rs1730859	1	107617707	A	G	-0.025506	0.000881996	-0.000851762	0.000474292	836.28
SHBG	Hypercholesterolaemia	rs2107518	1	93247835	A	C	0.00567097	0.000861455	-0.00028281	0.000463238	43.3361
SHBG	Hypercholesterolaemia	rs213494	1	54877103	T	C	-0.00588942	0.000871399	0.000584991	0.00046754	45.6784
SHBG	Hypercholesterolaemia	rs2247213	1	221055463	A	G	-0.01231	0.000884341	0.000462103	0.000474464	193.766
SHBG	Hypercholesterolaemia	rs267733	1	150958836	G	A	-0.0122992	0.00112924	-0.000327667	0.000607705	118.626
SHBG	Hypercholesterolaemia	rs2755263	1	67529243	G	A	0.00467465	0.000838402	-0.000409232	0.000450737	31.0881
SHBG	Hypercholesterolaemia	rs3001032	1	219727779	C	T	0.0111685	0.000891087	-0.000448641	0.000479143	157.09
SHBG	Hypercholesterolaemia	rs34517439	1	78450517	A	C	0.0092581	0.00127962	0.00279979	0.00069128	52.3458
SHBG	Hypercholesterolaemia	rs36086195	1	16510894	T	C	0.0113699	0.000842073	0.00144038	0.000452414	182.311
SHBG	Hypercholesterolaemia	rs4310395	1	232795105	G	A	0.00446349	0.000837462	-0.000152811	0.000450058	28.4066
SHBG	Hypercholesterolaemia	rs4639796	1	197126649	A	G	-0.0124336	0.00113343	-0.000148985	0.000608467	120.338
SHBG	Hypercholesterolaemia	rs469882	1	91530432	C	A	-0.00884139	0.00104888	-0.000676332	0.000563916	71.0542
SHBG	Hypercholesterolaemia	rs559986	1	35841258	T	C	-0.0115	0.00143915	0.000656707	0.000766512	63.8533
SHBG	Hypercholesterolaemia	rs58807574	1	51497278	C	T	0.011398	0.00135086	-0.000993589	0.000724448	71.1929
SHBG	Hypercholesterolaemia	rs61830291	1	221001142	C	A	0.00885776	0.00141119	0.000712095	0.000761217	39.3982
SHBG	Hypercholesterolaemia	rs670323	1	177868990	A	G	0.0102826	0.00101938	0.00066922	0.000549337	101.75
SHBG	Hypercholesterolaemia	rs6703810	1	39345358	C	T	0.00964835	0.00156156	0.000843819	0.000838711	38.1759
SHBG	Hypercholesterolaemia	rs7515496	1	235408221	A	G	0.0103017	0.00127831	-0.00116478	0.000685942	64.945
SHBG	Hypercholesterolaemia	rs7539725	1	10125407	G	A	0.00651944	0.00121025	0.000245077	0.000648935	29.0182
SHBG	Hypercholesterolaemia	rs7542169	1	166864373	G	A	-0.00584448	0.00084939	-0.000987424	0.000456663	47.3454
SHBG	Hypercholesterolaemia	rs9427104	1	154589232	T	C	0.0122622	0.000831549	-0.000279993	0.00044698	217.451
SHBG	Hypercholesterolaemia	rs9970073	1	214156165	A	G	0.00686723	0.000867455	-0.000874007	0.000465122	62.6714
SHBG	Hypercholesterolaemia	rs1006898	2	27424496	A	G	-0.0248284	0.00162467	0.00255106	0.000871803	233.543
SHBG	Hypercholesterolaemia	rs10169561	2	180458771	C	T	0.00475254	0.000836539	-0.000162548	0.000449362	32.276
SHBG	Hypercholesterolaemia	rs10188870	2	191061633	T	G	-0.00463706	0.000985953	-0.000287006	0.00052932	22.1194
SHBG	Hypercholesterolaemia	rs10202868	2	191563991	C	T	-0.0105144	0.000980339	-0.000545092	0.000526653	115.031
SHBG	Hypercholesterolaemia	rs10210970	2	28646847	T	C	-0.00928491	0.00123763	0.00108351	0.000659887	56.2825
SHBG	Hypercholesterolaemia	rs1047891	2	211540507	A	C	0.00989238	0.000893791	-0.000537084	0.000480197	122.498
SHBG	Hypercholesterolaemia	rs11164095	2	97155208	T	C	0.00565478	0.000930736	0.000193898	0.000498349	36.9129
SHBG	Hypercholesterolaemia	rs13389219	2	165528876	T	C	0.0159608	0.000850513	-0.000908357	0.000457221	352.166
SHBG	Hypercholesterolaemia	rs1354066	2	227423777	C	T	-0.0145409	0.00259775	-0.0011355	0.00139792	31.332
SHBG	Hypercholesterolaemia	rs1375045	2	112263087	A	G	0.00744514	0.000977911	-0.00144566	0.000524674	57.9625
SHBG	Hypercholesterolaemia	rs17008851	2	61606097	G	A	0.00957649	0.00122668	-0.000375201	0.000655647	60.9467
SHBG	Hypercholesterolaemia	rs2004349	2	219289643	G	A	0.00851312	0.000841969	0.000304805	0.0004521	102.232
SHBG	Hypercholesterolaemia	rs2364717	2	178101235	T	C	0.00603367	0.000839826	-8.8228e-05	0.000451178	51.616
SHBG	Hypercholesterolaemia	rs2542522	2	71609785	A	G	0.00741058	0.00136452	0.000240735	0.000736749	29.4947
SHBG	Hypercholesterolaemia	rs2943641	2	227093745	C	T	-0.0143553	0.000869134	0.00151374	0.000467168	272.804
SHBG	Hypercholesterolaemia	rs35135293	2	20363666	T	C	-0.00761704	0.000835288	-0.00142904	0.00044868	83.1572
SHBG	Hypercholesterolaemia	rs3761706	2	111899881	A	G	-0.0177971	0.00170457	0.00234004	0.000914859	109.011
SHBG	Hypercholesterolaemia	rs4128205	2	165467068	C	A	-0.00549342	0.000837529	0.00101856	0.000449688	43.0215
SHBG	Hypercholesterolaemia	rs6546096	2	64906295	G	A	-0.0205091	0.000949405	0.000391314	0.000509827	466.649
SHBG	Hypercholesterolaemia	rs6547692	2	27734972	A	G	0.030476	0.000837045	-0.00341621	0.000449275	1325.62
SHBG	Hypercholesterolaemia	rs6736913	2	42510018	G	A	-0.032452	0.0028969	-0.00436678	0.00157042	125.492
SHBG	Hypercholesterolaemia	rs6742215	2	65690496	G	A	-0.00601154	0.000835443	0.000286538	0.000448709	51.7771
SHBG	Hypercholesterolaemia	rs6758199	2	70537173	T	C	-0.0182805	0.00167867	0.00163762	0.000898765	118.589
SHBG	Hypercholesterolaemia	rs72798731	2	32515337	T	C	0.0144295	0.00234148	0.00126196	0.00126718	37.9771
SHBG	Hypercholesterolaemia	rs7557491	2	64852557	A	C	0.00610934	0.00110035	0.000443197	0.000592624	30.8267
SHBG	Hypercholesterolaemia	rs9677933	2	121337280	T	C	0.00729245	0.00113913	-6.98634e-05	0.00061152	40.9827
SHBG	Hypercholesterolaemia	rs12487736	3	47459679	T	C	-0.00866661	0.000845413	0.000386786	0.000451459	105.09
SHBG	Hypercholesterolaemia	rs12636106	3	122164156	T	C	0.00601812	0.00113937	0.00258883	0.000609683	27.8992
SHBG	Hypercholesterolaemia	rs13059141	3	52841220	A	G	0.00944204	0.00131211	-0.000475784	0.000703049	51.7835
SHBG	Hypercholesterolaemia	rs13082048	3	86964322	G	A	-0.00575917	0.000874639	0.0010638	0.000468133	43.3573
SHBG	Hypercholesterolaemia	rs13315174	3	105406468	A	G	-0.00806694	0.00101713	0.00023174	0.000543482	62.902
SHBG	Hypercholesterolaemia	rs1965132	3	69147519	A	C	-0.00545868	0.000844336	-0.00052221	0.000451076	41.797
SHBG	Hypercholesterolaemia	rs2176887	3	101105268	T	C	0.0091861	0.00166724	-0.000279119	0.00088786	30.3575
SHBG	Hypercholesterolaemia	rs34175495	3	58325734	A	G	-0.00824915	0.00148406	-0.00224498	0.000791258	30.8969
SHBG	Hypercholesterolaemia	rs34970607	3	123090360	A	G	0.00652124	0.000944328	-3.56415e-06	0.000505643	47.6886
SHBG	Hypercholesterolaemia	rs57158761	3	185371172	G	A	-0.00861913	0.000843687	0.000966734	0.000451019	104.367
SHBG	Hypercholesterolaemia	rs6776396	3	124321704	T	C	0.00519621	0.000971033	-0.000273541	0.000518911	28.6355
SHBG	Hypercholesterolaemia	rs6792725	3	24520283	G	A	0.0148285	0.000933902	-0.000885762	0.000498733	252.111
SHBG	Hypercholesterolaemia	rs687339	3	135932359	T	C	-0.0273541	0.000997176	0.00197643	0.000532456	752.491
SHBG	Hypercholesterolaemia	rs7430950	3	196233136	C	A	-0.00597654	0.000962787	-0.000183901	0.000515547	38.5336
SHBG	Hypercholesterolaemia	rs7628382	3	70641810	G	A	-0.0046927	0.000842083	0.0001616	0.000450089	31.0553
SHBG	Hypercholesterolaemia	rs77395777	3	24372670	T	C	-0.0170906	0.00272864	6.64798e-05	0.00145741	39.2303
SHBG	Hypercholesterolaemia	rs79287178	3	172294500	A	G	-0.0368717	0.0025168	0.00101283	0.0013505	214.629
SHBG	Hypercholesterolaemia	rs9823108	3	56655202	A	C	-0.00556313	0.000871596	0.00023959	0.000465591	40.7388
SHBG	Hypercholesterolaemia	rs9823118	3	129721303	A	G	0.0058211	0.000911177	-0.000421622	0.000486837	40.8136
SHBG	Hypercholesterolaemia	rs9849142	3	172221249	A	G	0.00581315	0.000967113	0.000254653	0.000517655	36.1301
SHBG	Hypercholesterolaemia	rs10002832	4	124672556	G	A	0.00713503	0.00130093	0.000116844	0.000694722	30.0804
SHBG	Hypercholesterolaemia	rs114053844	4	110465025	C	T	0.0280888	0.00327572	0.001412	0.00175548	73.528
SHBG	Hypercholesterolaemia	rs11729169	4	171019391	T	C	0.010678	0.0013509	-0.000139233	0.000723295	62.4789
SHBG	Hypercholesterolaemia	rs13108218	4	3443931	G	A	-0.0235093	0.000866221	-0.00145127	0.000462574	736.583
SHBG	Hypercholesterolaemia	rs13150068	4	88203828	G	A	-0.0182465	0.000842991	0.000798049	0.000450891	468.504
SHBG	Hypercholesterolaemia	rs2602856	4	100029145	A	C	-0.0133519	0.000882151	-0.000578813	0.00047213	229.087
SHBG	Hypercholesterolaemia	rs2724475	4	17946432	C	T	-0.00727298	0.000950363	4.47376e-05	0.000508821	58.566
SHBG	Hypercholesterolaemia	rs28473232	4	37406477	G	A	0.00550183	0.000994053	0.000131831	0.000531314	30.6334
SHBG	Hypercholesterolaemia	rs28636815	4	77197397	G	A	0.0125467	0.000861428	0.000850685	0.000461039	212.139
SHBG	Hypercholesterolaemia	rs28925904	4	144359490	T	C	-0.0211688	0.00267361	0.00262315	0.00143621	62.6897
SHBG	Hypercholesterolaemia	rs2970877	4	23887454	G	T	0.00853285	0.000915841	-0.000769232	0.000490872	86.8057
SHBG	Hypercholesterolaemia	rs34052949	4	88392585	G	A	-0.00660411	0.000991029	0.000909925	0.000530023	44.4075
SHBG	Hypercholesterolaemia	rs4691375	4	157650930	G	A	0.00861725	0.000894914	-0.000381936	0.00047725	92.7203
SHBG	Hypercholesterolaemia	rs55715738	4	104130189	G	A	0.00501769	0.000859312	0.000569251	0.000459579	34.0962
SHBG	Hypercholesterolaemia	rs6531735	4	39686332	A	G	-0.00454756	0.00083542	-0.00037751	0.000446926	29.6311
SHBG	Hypercholesterolaemia	rs6848998	4	128989327	A	G	0.0070649	0.000862764	0.00020983	0.000461796	67.0545
SHBG	Hypercholesterolaemia	rs73193388	4	3401678	T	C	0.0103167	0.00122821	0.000282405	0.000652897	70.5564
SHBG	Hypercholesterolaemia	rs7678138	4	120106766	A	G	-0.0105258	0.00126115	-0.000119646	0.000675672	69.6589
SHBG	Hypercholesterolaemia	rs7696472	4	69538180	A	G	0.0130025	0.000836596	0.000219003	0.00044758	241.558
SHBG	Hypercholesterolaemia	rs78890745	4	159834474	A	G	0.0170398	0.00134787	0.000329146	0.000723087	159.821
SHBG	Hypercholesterolaemia	rs819203	4	56257103	G	A	-0.00544289	0.00092472	0.000344554	0.000495288	34.6448
SHBG	Hypercholesterolaemia	rs10041660	5	122650224	C	T	0.00533902	0.000847214	-0.000991317	0.00045215	39.7134
SHBG	Hypercholesterolaemia	rs138373837	5	36219710	T	C	0.0176042	0.00274092	0.00123021	0.00146941	41.2515
SHBG	Hypercholesterolaemia	rs138611541	5	56228040	C	T	-0.0110124	0.00157632	-0.000211598	0.000840851	48.8062
SHBG	Hypercholesterolaemia	rs152439	5	141924395	C	T	-0.0094523	0.00163568	0.000567532	0.000871482	33.3948
SHBG	Hypercholesterolaemia	rs2522064	5	131806488	A	G	0.00983175	0.00107748	0.000479728	0.000572245	83.2613
SHBG	Hypercholesterolaemia	rs2703636	5	72922647	T	C	0.00635714	0.000941015	0.000102107	0.000502306	45.6384
SHBG	Hypercholesterolaemia	rs2914233	5	158013856	C	T	-0.0115824	0.00103484	0.000317392	0.00055157	125.271
SHBG	Hypercholesterolaemia	rs329120	5	133861756	T	C	-0.00907848	0.00084959	-0.00068498	0.000453168	114.185
SHBG	Hypercholesterolaemia	rs40270	5	55804552	C	A	-0.0161631	0.000998064	0.0010411	0.000531638	262.26
SHBG	Hypercholesterolaemia	rs4073358	5	112382137	T	C	0.00460884	0.000838605	-0.00106199	0.000447356	30.2043
SHBG	Hypercholesterolaemia	rs4266430	5	38749736	T	C	0.00493986	0.000837846	-0.000749036	0.000446914	34.7617
SHBG	Hypercholesterolaemia	rs4976033	5	67714246	G	A	-0.00722948	0.000865074	0.000644311	0.000461226	69.8405
SHBG	Hypercholesterolaemia	rs57653595	5	156736491	G	A	0.0112112	0.0018319	0.000472684	0.000977685	37.4542
SHBG	Hypercholesterolaemia	rs72709458	5	1283755	T	C	-0.00572171	0.00104579	0.000192183	0.000557833	29.9339
SHBG	Hypercholesterolaemia	rs72753349	5	57392079	T	C	0.0113378	0.0021097	4.46481e-05	0.00111515	28.8813
SHBG	Hypercholesterolaemia	rs75049939	5	173334219	G	T	-0.00715618	0.000909836	0.000285148	0.000485744	61.8638
SHBG	Hypercholesterolaemia	rs11155787	6	151686905	T	C	-0.00554468	0.000872139	0.000905808	0.000464473	40.4186
SHBG	Hypercholesterolaemia	rs2208605	6	55572187	C	T	0.00675651	0.00103321	0.000185176	0.000550943	42.7629
SHBG	Hypercholesterolaemia	rs2299055	6	15398331	G	A	-0.0074681	0.00130391	0.000478735	0.000697602	32.8039
SHBG	Hypercholesterolaemia	rs2524158	6	31260318	C	A	-0.0106395	0.00111705	0.000885894	0.000595708	90.7188
SHBG	Hypercholesterolaemia	rs28360642	6	41667506	C	A	-0.0163796	0.00115099	-0.000380693	0.000613961	202.518
SHBG	Hypercholesterolaemia	rs4472353	6	96078826	C	T	0.00665541	0.00114767	-0.000666644	0.00061186	33.6291
SHBG	Hypercholesterolaemia	rs4709746	6	164133001	T	C	0.00992161	0.00123753	-0.0017008	0.000660177	64.2766
SHBG	Hypercholesterolaemia	rs668871	6	160769811	T	C	0.0176137	0.00084042	-0.00258894	0.000447657	439.247
SHBG	Hypercholesterolaemia	rs6922556	6	25723527	A	G	-0.00457551	0.000849379	-0.000129	0.000452609	29.0186
SHBG	Hypercholesterolaemia	rs7753558	6	117523471	A	C	-0.00524106	0.000876054	0.000850794	0.000466587	35.7912
SHBG	Hypercholesterolaemia	rs9266303	6	31329609	T	G	-0.0135061	0.00113544	0.000816744	0.000606217	141.492
SHBG	Hypercholesterolaemia	rs9296676	6	52255787	C	T	0.00529966	0.000994565	-0.000238551	0.000531128	28.3942
SHBG	Hypercholesterolaemia	rs9375477	6	127204623	G	A	-0.0079594	0.00116436	-0.000494475	0.000617986	46.729
SHBG	Hypercholesterolaemia	rs9379084	6	7231843	A	G	-0.0138383	0.00135024	0.00115693	0.000719949	105.037
SHBG	Hypercholesterolaemia	rs9458800	6	163753143	C	T	-0.00478267	0.000849562	-3.43326e-05	0.000452969	31.6921
SHBG	Hypercholesterolaemia	rs998278	6	34765584	A	G	0.0120855	0.000891873	0.00165441	0.000474473	183.621
SHBG	Hypercholesterolaemia	rs1003009	7	99223959	C	T	0.0101111	0.00155785	-0.000952803	0.000830331	42.1255
SHBG	Hypercholesterolaemia	rs10278546	7	100516003	C	A	0.0155847	0.00106012	0.000147959	0.000566113	216.116
SHBG	Hypercholesterolaemia	rs114949263	7	150498245	C	T	0.0150821	0.00133402	-0.000610695	0.000711571	127.82
SHBG	Hypercholesterolaemia	rs11556924	7	129663496	T	C	0.00772855	0.000857832	-0.00141043	0.000458293	81.1693
SHBG	Hypercholesterolaemia	rs11770446	7	77358072	G	A	0.00740196	0.000923459	-0.000464161	0.000493849	64.2478
SHBG	Hypercholesterolaemia	rs11772918	7	46609344	G	A	-0.00484229	0.000846888	0.000244424	0.000451933	32.6926
SHBG	Hypercholesterolaemia	rs1229492	7	81564122	C	T	-0.0108618	0.000951704	-0.000617849	0.000507399	130.257
SHBG	Hypercholesterolaemia	rs12701263	7	32962089	T	C	0.00484343	0.000854653	0.000660456	0.000456285	32.1164
SHBG	Hypercholesterolaemia	rs149092986	7	111624089	C	T	-0.0163666	0.00284838	-0.000454619	0.00152657	33.0157
SHBG	Hypercholesterolaemia	rs1534696	7	26397239	A	C	0.00480393	0.000838411	-0.000576938	0.000447748	32.8306
SHBG	Hypercholesterolaemia	rs157935	7	130585553	G	T	0.0115652	0.000912852	-0.000172527	0.000488042	160.511
SHBG	Hypercholesterolaemia	rs17471520	7	27178790	C	T	0.00864886	0.0014592	-0.000418329	0.000780841	35.1308
SHBG	Hypercholesterolaemia	rs2280552	7	1976263	T	C	0.00796985	0.000869573	-0.000490273	0.000464155	84.0017
SHBG	Hypercholesterolaemia	rs2696887	7	135166999	C	T	-0.00471298	0.000856416	-0.000558447	0.000457294	30.2846
SHBG	Hypercholesterolaemia	rs2723572	7	17888587	C	T	-0.00504647	0.00083673	-0.000128024	0.000446932	36.3751
SHBG	Hypercholesterolaemia	rs42374	7	116444070	C	T	-0.00584547	0.000842364	-0.000528936	0.000449527	48.1548
SHBG	Hypercholesterolaemia	rs445	7	92408370	T	C	-0.0116821	0.00142785	-0.000414946	0.000753881	66.9386
SHBG	Hypercholesterolaemia	rs55747707	7	73037366	A	G	0.00809829	0.00104217	-0.00100993	0.000556925	60.3823
SHBG	Hypercholesterolaemia	rs62472728	7	143105566	T	C	0.0120196	0.0017696	0.000635262	0.000941858	46.1349
SHBG	Hypercholesterolaemia	rs6948767	7	86862750	A	G	0.0144537	0.00217006	-0.00128141	0.00115486	44.3624
SHBG	Hypercholesterolaemia	rs7015	7	97920623	G	A	0.0339417	0.00107682	0.000952377	0.00057588	993.53
SHBG	Hypercholesterolaemia	rs7794048	7	46275882	A	G	-0.0131746	0.00172727	0.00100258	0.000921795	58.1774
SHBG	Hypercholesterolaemia	rs7808581	7	156194185	T	C	-0.00495663	0.000847731	-5.5791e-05	0.000452658	34.1867
SHBG	Hypercholesterolaemia	rs10086016	8	36847709	C	T	-0.00738878	0.00112489	0.000874736	0.000596064	43.1445
SHBG	Hypercholesterolaemia	rs10102041	8	59433911	T	G	-0.00573023	0.00097985	0.000675323	0.000522165	34.1999
SHBG	Hypercholesterolaemia	rs10504255	8	59398461	A	G	0.0112245	0.000887044	-0.00191332	0.000473236	160.119
SHBG	Hypercholesterolaemia	rs11774700	8	118220270	C	T	0.00615518	0.000913303	-0.000123897	0.000487953	45.4205
SHBG	Hypercholesterolaemia	rs2721195	8	145677011	C	T	-0.00965032	0.000841046	0.000419929	0.000448634	131.657
SHBG	Hypercholesterolaemia	rs4240624	8	9184231	A	G	0.0221708	0.00145318	0.00299168	0.000776743	232.768
SHBG	Hypercholesterolaemia	rs440837	8	81461974	G	A	0.0188488	0.00103881	-0.000117844	0.000551841	329.227
SHBG	Hypercholesterolaemia	rs6557781	8	21937667	C	T	0.00693775	0.00116591	0.00164603	0.000622679	35.4085
SHBG	Hypercholesterolaemia	rs6601302	8	9239458	G	T	-0.00624298	0.000970707	-0.000268844	0.000518791	41.3626
SHBG	Hypercholesterolaemia	rs72656010	8	57122215	C	T	-0.00822711	0.00124459	0.00017169	0.000661844	43.696
SHBG	Hypercholesterolaemia	rs72663955	8	71139330	G	T	-0.00726042	0.00123739	-0.000488603	0.000658783	34.4279
SHBG	Hypercholesterolaemia	rs76767219	8	81426196	A	C	0.0425796	0.002291	-0.00092537	0.00122409	345.424
SHBG	Hypercholesterolaemia	rs7823971	8	72471728	A	C	-0.00678316	0.00105423	0.000965476	0.000561414	41.3993
SHBG	Hypercholesterolaemia	rs7828742	8	116960729	G	A	-0.00750701	0.000859722	7.91851e-05	0.000458767	76.2461
SHBG	Hypercholesterolaemia	rs9644032	8	23414822	G	T	-0.00715357	0.000868917	0.00010493	0.000463397	67.7781
SHBG	Hypercholesterolaemia	rs10733608	9	117148430	T	G	0.00830085	0.00084449	0.000786039	0.000450138	96.6176
SHBG	Hypercholesterolaemia	rs10811662	9	22134253	A	G	0.00712583	0.00110676	-0.000676305	0.000590266	41.4538
SHBG	Hypercholesterolaemia	rs11515536	9	101771183	T	C	0.00676726	0.00124351	-9.6301e-05	0.000663731	29.6161
SHBG	Hypercholesterolaemia	rs16907358	9	94042307	C	T	-0.00635433	0.00106995	-0.000581151	0.000570005	35.2706
SHBG	Hypercholesterolaemia	rs2416800	9	123544003	G	A	-0.00663332	0.000848553	0.000468247	0.000452699	61.1088
SHBG	Hypercholesterolaemia	rs35233014	9	137268177	A	C	-0.0137386	0.000968721	0.00115681	0.00051575	201.135
SHBG	Hypercholesterolaemia	rs35234337	9	35661243	T	C	-0.00553933	0.00096104	0.000100716	0.000512383	33.2224
SHBG	Hypercholesterolaemia	rs4567095	9	4309006	T	C	0.00666558	0.000909477	0.000103161	0.000484931	53.7146
SHBG	Hypercholesterolaemia	rs62577365	9	137019331	T	C	-0.0108291	0.00184039	0.00109001	0.000984402	34.623
SHBG	Hypercholesterolaemia	rs62580766	9	113034490	T	C	0.0109816	0.00108863	-0.000551846	0.000578578	101.758
SHBG	Hypercholesterolaemia	rs74551598	9	117177566	C	A	-0.00547869	0.000979206	-0.000469534	0.000522469	31.3044
SHBG	Hypercholesterolaemia	rs7847560	9	113207962	C	A	0.00629773	0.00110528	0.000832034	0.000587648	32.4656
SHBG	Hypercholesterolaemia	rs7860634	9	139089679	A	G	0.00953895	0.000847153	-8.63584e-05	0.000451441	126.788
SHBG	Hypercholesterolaemia	rs820503	9	6667928	A	C	-0.0120646	0.00121736	0.000621149	0.000648281	98.2173
SHBG	Hypercholesterolaemia	rs9697210	9	131468740	A	G	-0.0159893	0.00118978	-0.00116657	0.00063405	180.603
SHBG	Hypercholesterolaemia	rs12263369	10	94823343	T	C	-0.0104056	0.000846755	0.00152344	0.000454099	151.015
SHBG	Hypercholesterolaemia	rs12264388	10	103697290	G	A	-0.0100588	0.00181733	-0.00114513	0.000978974	30.6355
SHBG	Hypercholesterolaemia	rs12770588	10	21709301	G	A	0.00553486	0.0010752	0.000981358	0.000577006	26.4993
SHBG	Hypercholesterolaemia	rs191531655	10	65501245	T	C	0.0360736	0.00308401	0.000112302	0.00166153	136.819
SHBG	Hypercholesterolaemia	rs34390319	10	63960611	C	T	0.0140167	0.00139962	0.000255423	0.000754077	100.293
SHBG	Hypercholesterolaemia	rs36062478	10	89722731	C	T	-0.0054276	0.00115584	0.000916105	0.000621797	22.0506
SHBG	Hypercholesterolaemia	rs3737178	10	31607215	G	A	-0.0102005	0.00193835	-0.00268199	0.00101505	27.6935
SHBG	Hypercholesterolaemia	rs4564213	10	65400352	T	G	-0.028142	0.000882756	0.000464223	0.000473805	1016.32
SHBG	Hypercholesterolaemia	rs61854105	10	65541338	A	G	-0.0176256	0.00193551	-0.000317499	0.00103977	82.9272
SHBG	Hypercholesterolaemia	rs7082066	10	64998971	G	A	0.0392576	0.00107099	0.00026891	0.000573663	1343.62
SHBG	Hypercholesterolaemia	rs72783094	10	49686734	G	A	-0.00827063	0.00146082	-0.00125584	0.000783272	32.0541
SHBG	Hypercholesterolaemia	rs7903146	10	114758349	T	C	-0.0095782	0.000916736	0.00232959	0.00049162	109.164
SHBG	Hypercholesterolaemia	rs79717793	10	5262267	A	G	-0.0207012	0.00115177	-0.00035879	0.000619442	323.042
SHBG	Hypercholesterolaemia	rs1037169	11	13361005	C	T	-0.0117228	0.000906735	0.000788851	0.000482514	167.148
SHBG	Hypercholesterolaemia	rs10769256	11	47378396	T	C	-0.00625187	0.000858313	4.63287e-06	0.000456887	53.0553
SHBG	Hypercholesterolaemia	rs10895276	11	102083695	T	C	-0.00876384	0.000886943	6.25521e-05	0.000473268	97.6332
SHBG	Hypercholesterolaemia	rs10902121	11	306791	C	T	-0.00647384	0.000894795	9.88016e-05	0.000475716	52.3452
SHBG	Hypercholesterolaemia	rs1255528	11	95299962	A	G	-0.00656989	0.00105689	0.000502561	0.000564575	38.6417
SHBG	Hypercholesterolaemia	rs12797706	11	65561369	A	G	0.0135305	0.000997188	-0.00141123	0.000531322	184.108
SHBG	Hypercholesterolaemia	rs12797969	11	3019216	T	C	-0.00618492	0.000930869	-0.000619972	0.000495186	44.146
SHBG	Hypercholesterolaemia	rs138526953	11	118793479	A	C	-0.0162828	0.00292555	-0.000532089	0.00157312	30.9773
SHBG	Hypercholesterolaemia	rs174533	11	61549025	A	G	-0.0096524	0.000880248	-0.000578957	0.000469856	120.243
SHBG	Hypercholesterolaemia	rs2074310	11	17421886	C	T	0.00603772	0.000874784	0.000128624	0.000466367	47.637
SHBG	Hypercholesterolaemia	rs2292910	11	45903613	C	A	-0.00572771	0.000896205	0.000658907	0.000477815	40.8458
SHBG	Hypercholesterolaemia	rs2351958	11	16248020	A	C	-0.0101825	0.000860288	-9.76986e-05	0.000458065	140.095
SHBG	Hypercholesterolaemia	rs2924545	11	68883281	A	G	-0.00747125	0.000850341	-0.000525967	0.000453028	77.197
SHBG	Hypercholesterolaemia	rs3842763	11	2179204	T	G	0.0107267	0.000996537	0.000632214	0.000528944	115.863
SHBG	Hypercholesterolaemia	rs55771168	11	119070949	C	T	0.00689457	0.000943823	0.000438193	0.000502242	53.3621
SHBG	Hypercholesterolaemia	rs558531	11	95086353	A	G	0.00504829	0.000968717	-0.000350336	0.000515543	27.1578
SHBG	Hypercholesterolaemia	rs62618693	11	32956492	T	C	0.0158869	0.00201449	-0.000921825	0.00107814	62.1939
SHBG	Hypercholesterolaemia	rs631695	11	69283303	G	T	-0.013996	0.000849521	0.000151662	0.000453048	271.431
SHBG	Hypercholesterolaemia	rs11110390	12	100874901	T	C	-0.0090118	0.000885212	-6.04356e-05	0.000474157	103.64
SHBG	Hypercholesterolaemia	rs113257350	12	120381998	T	C	-0.0172861	0.00293506	-0.000346135	0.00158243	34.6865
SHBG	Hypercholesterolaemia	rs12311848	12	124486851	G	A	0.0100424	0.000885755	-0.000740149	0.000473362	128.543
SHBG	Hypercholesterolaemia	rs12313762	12	57692470	T	C	0.0171083	0.000975384	-0.00148664	0.000523129	307.654
SHBG	Hypercholesterolaemia	rs17201502	12	50285562	T	C	0.00513741	0.000877986	7.72482e-06	0.000470018	34.2384
SHBG	Hypercholesterolaemia	rs1725788	12	131608476	G	A	0.00550669	0.000988565	-0.000225879	0.000529225	31.0292
SHBG	Hypercholesterolaemia	rs1872992	12	26457190	G	A	-0.00614131	0.000971656	0.000660147	0.000519676	39.9482
SHBG	Hypercholesterolaemia	rs2017594	12	122631208	T	G	0.00667508	0.00106404	4.93141e-06	0.000570208	39.3547
SHBG	Hypercholesterolaemia	rs2393791	12	121423956	T	C	0.0154352	0.00086112	-0.00210879	0.000460428	321.29
SHBG	Hypercholesterolaemia	rs2583920	12	66186792	G	A	-0.00939612	0.00142454	9.43619e-05	0.000755395	43.5059
SHBG	Hypercholesterolaemia	rs374335	12	77457439	G	A	-0.00610739	0.000897874	0.000660594	0.000480492	46.268
SHBG	Hypercholesterolaemia	rs4980839	12	712980	C	T	-0.00459809	0.000839931	-0.000323462	0.000449252	29.9687
SHBG	Hypercholesterolaemia	rs56196860	12	2908330	A	C	0.0234832	0.00238797	-7.26635e-05	0.00128227	96.7068
SHBG	Hypercholesterolaemia	rs7136446	12	102838515	T	C	-0.00724741	0.000850087	0.00038773	0.000454701	72.684
SHBG	Hypercholesterolaemia	rs76895963	12	4384844	G	T	0.0729231	0.00321418	-0.00514793	0.00173041	514.742
SHBG	Hypercholesterolaemia	rs7953508	12	93983554	T	C	-0.00599668	0.000953484	0.000143515	0.000510806	39.5544
SHBG	Hypercholesterolaemia	rs7971398	12	46393518	A	G	0.00588788	0.000926901	-0.000568866	0.000496153	40.3507
SHBG	Hypercholesterolaemia	rs12874375	13	26818902	T	C	0.00629567	0.000979875	0.000241929	0.00052102	41.2803
SHBG	Hypercholesterolaemia	rs2182784	13	51133421	A	C	-0.00704792	0.00101088	0.000243044	0.000536	48.6097
SHBG	Hypercholesterolaemia	rs34916533	13	33074674	A	C	-0.00434542	0.000876209	-0.0016233	0.000465471	24.5951
SHBG	Hypercholesterolaemia	rs41284816	13	50655989	T	G	0.0305	0.00312399	-0.000302119	0.00167297	95.3192
SHBG	Hypercholesterolaemia	rs749170	13	22350875	T	C	0.00509753	0.000897746	0.000422377	0.00047623	32.2413
SHBG	Hypercholesterolaemia	rs9533843	13	44980150	A	G	0.00475747	0.000849203	-4.66353e-05	0.00045088	31.3855
SHBG	Hypercholesterolaemia	rs9556404	13	95254382	G	A	-0.00846142	0.000908095	-0.000345703	0.000482245	86.8208
SHBG	Hypercholesterolaemia	rs11621792	14	24871926	T	C	-0.0188283	0.00084787	0.00116078	0.000451811	493.133
SHBG	Hypercholesterolaemia	rs11629105	14	23721880	G	T	0.0132434	0.00105954	-0.000497786	0.000565164	156.23
SHBG	Hypercholesterolaemia	rs12435790	14	35154381	G	A	0.0102458	0.00159119	-0.000111066	0.000849494	41.4618
SHBG	Hypercholesterolaemia	rs12888084	14	89884991	G	A	0.00530484	0.000842116	-0.000168193	0.000447931	39.6827
SHBG	Hypercholesterolaemia	rs13379043	14	74250126	C	T	0.0100981	0.000953593	-0.00180696	0.000506574	112.138
SHBG	Hypercholesterolaemia	rs17780783	14	73219669	A	C	-0.00689387	0.000996031	0.000317695	0.000531191	47.905
SHBG	Hypercholesterolaemia	rs2239222	14	73011885	G	A	0.0105435	0.000885659	-0.000517887	0.000471322	141.722
SHBG	Hypercholesterolaemia	rs28929474	14	94844947	T	C	0.0964206	0.00299834	-0.00164511	0.00160642	1034.14
SHBG	Hypercholesterolaemia	rs61758464	14	105257802	A	G	0.00948175	0.00117815	-0.000794283	0.000628417	64.7703
SHBG	Hypercholesterolaemia	rs72683923	14	50735947	C	T	0.0270885	0.00299466	-0.00217504	0.00160915	81.8229
SHBG	Hypercholesterolaemia	rs112500920	15	82507605	C	T	-0.0116177	0.0016419	-8.61003e-05	0.00088119	50.0665
SHBG	Hypercholesterolaemia	rs11856926	15	96223649	A	G	-0.0102385	0.000847384	-0.000822103	0.000452012	145.986
SHBG	Hypercholesterolaemia	rs12593379	15	35180801	A	G	-0.00812373	0.000952983	-0.000294309	0.000507937	72.6676
SHBG	Hypercholesterolaemia	rs12594627	15	73986264	T	G	0.00463284	0.000841316	0.000795391	0.000448854	30.3233
SHBG	Hypercholesterolaemia	rs12708458	15	59936383	T	C	0.00638923	0.000888337	-0.00011963	0.000473632	51.7299
SHBG	Hypercholesterolaemia	rs139974673	15	44027885	C	T	-0.0656366	0.0026619	0.00303396	0.00140163	608.007
SHBG	Hypercholesterolaemia	rs2218181	15	66872325	C	T	-0.00801068	0.000875929	0.000652281	0.000467336	83.6375
SHBG	Hypercholesterolaemia	rs2695165	15	42073397	T	C	-0.0069384	0.000839012	0.000371753	0.000447437	68.3884
SHBG	Hypercholesterolaemia	rs56332871	15	96714816	A	C	0.0348607	0.000945115	0.000593003	0.000502444	1360.51
SHBG	Hypercholesterolaemia	rs71397530	15	52783529	T	C	-0.0136955	0.00236679	0.000252564	0.00126969	33.4839
SHBG	Hypercholesterolaemia	rs73401721	15	39462617	A	C	0.0124388	0.00199938	-0.000120801	0.00106702	38.7049
SHBG	Hypercholesterolaemia	rs74923405	15	68312792	T	C	-0.0131777	0.00202902	0.00108064	0.00108709	42.18
SHBG	Hypercholesterolaemia	rs112874986	16	11884499	A	G	-0.00712731	0.000977607	-7.40265e-05	0.00052102	53.1524
SHBG	Hypercholesterolaemia	rs11642328	16	24540438	C	A	-0.00456859	0.000840444	-0.000104479	0.000446679	29.5493
SHBG	Hypercholesterolaemia	rs12928099	16	15150505	A	C	0.00985446	0.000922256	-0.000422768	0.000489918	114.173
SHBG	Hypercholesterolaemia	rs1530644	16	68396034	A	G	-0.00481393	0.000925882	-0.000478504	0.000491983	27.0326
SHBG	Hypercholesterolaemia	rs2966084	16	81516383	G	A	0.00501553	0.000926371	-0.00160366	0.000493256	29.3132
SHBG	Hypercholesterolaemia	rs34050011	16	49868513	A	C	0.00552096	0.000850499	-0.000122645	0.000452483	42.1387
SHBG	Hypercholesterolaemia	rs7186308	16	24848471	G	A	-0.00598762	0.0010514	-0.00150956	0.000559669	32.4319
SHBG	Hypercholesterolaemia	rs10153315	17	79481772	C	T	-0.00780562	0.000819124	1.55e-05	0.000454054	90.8062
SHBG	Hypercholesterolaemia	rs11079871	17	47546542	C	T	-0.00629291	0.000810896	0.000501199	0.000448817	60.2244
SHBG	Hypercholesterolaemia	rs11655704	17	47448172	C	T	0.0317174	0.000865673	-0.000717088	0.000479531	1342.42
SHBG	Hypercholesterolaemia	rs139805419	17	1659971	T	C	0.0208061	0.00320883	0.000496643	0.00177747	42.0424
SHBG	Hypercholesterolaemia	rs142331290	17	7502034	G	A	-0.083804	0.00323497	5.13045e-05	0.00179633	671.103
SHBG	Hypercholesterolaemia	rs146122326	17	7091545	A	G	-0.0236282	0.00292298	0.00101006	0.00162949	65.3446
SHBG	Hypercholesterolaemia	rs146701070	17	7585362	T	C	0.0716559	0.0033983	-0.00284948	0.00187127	444.611
SHBG	Hypercholesterolaemia	rs17138476	17	36075605	T	C	0.00722871	0.00110373	0.000697664	0.000611465	42.8939
SHBG	Hypercholesterolaemia	rs1801689	17	64210580	C	A	-0.0379297	0.00236668	0.00456634	0.00129793	256.85
SHBG	Hypercholesterolaemia	rs2587505	17	77784268	C	T	-0.00556879	0.000818158	0.00042631	0.000453354	46.3284
SHBG	Hypercholesterolaemia	rs3744010	17	73840243	A	G	0.00961893	0.000936624	-0.000710013	0.000518398	105.469
SHBG	Hypercholesterolaemia	rs4794008	17	47048961	T	C	0.00558825	0.000888979	-0.000644859	0.000491814	39.5156
SHBG	Hypercholesterolaemia	rs56300212	17	65264056	G	A	-0.00665322	0.000808395	0.000704157	0.000447828	67.7355
SHBG	Hypercholesterolaemia	rs62059821	17	7469591	A	G	0.0484219	0.00127849	0.000802051	0.000708947	1434.46
SHBG	Hypercholesterolaemia	rs62079773	17	47230360	G	T	-0.00863085	0.000952713	-0.000790371	0.000527894	82.0697
SHBG	Hypercholesterolaemia	rs72841470	17	7893710	C	A	-0.0827822	0.00218435	0.00132712	0.00121055	1436.25
SHBG	Hypercholesterolaemia	rs72844546	17	73149850	T	C	-0.00998897	0.000846127	-0.00024245	0.000468759	139.37
SHBG	Hypercholesterolaemia	rs8079418	17	17924060	T	C	-0.0135729	0.000827763	0.000342188	0.000457891	268.864
SHBG	Hypercholesterolaemia	rs12454712	18	60845884	C	T	0.00988478	0.000868693	-0.000503061	0.000460775	129.48
SHBG	Hypercholesterolaemia	rs4327143	18	71925113	A	G	0.00829236	0.000933775	0.000600874	0.000495822	78.8627
SHBG	Hypercholesterolaemia	rs7233512	18	42595076	A	G	-0.00720441	0.000923745	-0.000199396	0.000490589	60.8265
SHBG	Hypercholesterolaemia	rs8093364	18	55096655	A	C	-0.00857681	0.00105736	-0.000722524	0.000559438	65.797
SHBG	Hypercholesterolaemia	rs111981233	19	50016479	G	T	0.0214079	0.00154614	0.000156988	0.000823796	191.713
SHBG	Hypercholesterolaemia	rs11665716	19	33996406	A	G	-0.00596212	0.00104505	0.000283058	0.000558166	32.5482
SHBG	Hypercholesterolaemia	rs11666245	19	38229926	A	G	-0.0166347	0.00198199	-0.0011503	0.00105056	70.4412
SHBG	Hypercholesterolaemia	rs1640269	19	2793194	C	A	0.0188616	0.00092828	-9.18263e-05	0.000494376	412.856
SHBG	Hypercholesterolaemia	rs273492	19	18237882	A	G	-0.00773476	0.000960313	0.000824944	0.000511544	64.8736
SHBG	Hypercholesterolaemia	rs34255979	19	46384830	T	C	0.0276807	0.00129193	0.00101099	0.000689629	459.067
SHBG	Hypercholesterolaemia	rs35350976	19	59023174	G	A	0.00826851	0.00108998	0.00031294	0.000580277	57.5463
SHBG	Hypercholesterolaemia	rs45512696	19	35550878	T	C	0.0205653	0.00110483	0.000367724	0.000589798	346.481
SHBG	Hypercholesterolaemia	rs4804416	19	7223848	G	T	-0.0150409	0.000845915	0.00110882	0.000451271	316.151
SHBG	Hypercholesterolaemia	rs4805881	19	33896432	C	A	0.0090566	0.000888967	-0.00120273	0.000473699	103.791
SHBG	Hypercholesterolaemia	rs60018147	19	3375572	G	A	0.0138139	0.00135189	-0.000638944	0.000721594	104.412
SHBG	Hypercholesterolaemia	rs6510107	19	58342011	G	A	0.0068845	0.0011304	0.000118315	0.000603186	37.092
SHBG	Hypercholesterolaemia	rs67498438	19	4715246	T	G	0.00410285	0.00085293	-0.000297823	0.000453657	23.139
SHBG	Hypercholesterolaemia	rs74183052	19	14175226	T	C	-0.00719692	0.000879152	-0.00087446	0.000469234	67.014
SHBG	Hypercholesterolaemia	rs74444983	19	45745607	C	T	-0.00565939	0.000959978	0.00165879	0.000511969	34.755
SHBG	Hypercholesterolaemia	rs758298	19	3471603	G	A	-0.00443412	0.000842245	0.00037794	0.000449221	27.7165
SHBG	Hypercholesterolaemia	rs8105085	19	17159962	A	G	-0.00536786	0.000864744	0.000611664	0.000460573	38.5325
SHBG	Hypercholesterolaemia	rs9676732	19	53833142	T	G	0.0054647	0.000840097	4.55432e-05	0.000447551	42.313
SHBG	Hypercholesterolaemia	rs13042148	20	32298286	T	C	-0.0143832	0.00116088	0.000880738	0.00061756	153.51
SHBG	Hypercholesterolaemia	rs1741288	20	4102954	A	G	0.00528931	0.000876542	-0.0002321	0.000466027	36.4127
SHBG	Hypercholesterolaemia	rs2618566	20	17844684	T	G	-0.00750411	0.000888067	-0.00143957	0.000471177	71.4014
SHBG	Hypercholesterolaemia	rs3752293	20	37570725	T	C	0.00698047	0.000914439	0.000544733	0.000484981	58.272
SHBG	Hypercholesterolaemia	rs4809608	20	45597595	G	A	-0.00701975	0.00102777	0.0010164	0.000546488	46.65
SHBG	Hypercholesterolaemia	rs55987409	20	49569025	T	C	0.0181766	0.00162644	0.000776986	0.00086483	124.896
SHBG	Hypercholesterolaemia	rs6029640	20	39970385	G	A	0.00985285	0.000854552	0.000640192	0.000453967	132.937
SHBG	Hypercholesterolaemia	rs6073431	20	43040569	T	C	0.0169942	0.00085711	0.00088505	0.0004557	393.123
SHBG	Hypercholesterolaemia	rs6090040	20	62692060	C	A	0.00498288	0.00084597	-0.00193465	0.000449642	34.6937
SHBG	Hypercholesterolaemia	rs61744628	20	52186837	A	G	0.0167873	0.00258575	-0.000967429	0.00136191	42.1491
SHBG	Hypercholesterolaemia	rs11088470	21	40689162	G	A	-0.00432359	0.000848204	0.00076833	0.000449316	25.9829
SHBG	Hypercholesterolaemia	rs1475883	21	17591913	A	G	-0.00398051	0.000853131	0.000489635	0.000451667	21.7694
SHBG	Hypercholesterolaemia	rs1129448	22	38170026	A	G	0.00480087	0.000871502	0.00112397	0.000461374	30.3461
SHBG	Hypercholesterolaemia	rs138824	22	50169852	A	G	-0.00858705	0.00147643	0.000638832	0.000785491	33.8269
SHBG	Hypercholesterolaemia	rs2284064	22	38547395	C	A	0.00515997	0.000870988	0.00026227	0.000462119	35.097
SHBG	Hypercholesterolaemia	rs28412679	22	50730320	C	T	0.0047105	0.000848855	0.000751896	0.000450529	30.7941
SHBG	Hypercholesterolaemia	rs3946137	22	38988115	G	A	-0.0056749	0.000884748	-0.000688302	0.000469295	41.1412
SHBG	Hypercholesterolaemia	rs397701	22	20032327	C	T	0.00460388	0.000869329	-0.000215887	0.000461133	28.0466
SHBG	Hypercholesterolaemia	rs4820091	22	21940189	G	T	0.0106693	0.00109993	-6.54323e-05	0.00058275	94.0896
SHBG	Hypercholesterolaemia	rs6005840	22	29101357	G	A	-0.011982	0.000898782	0.000546238	0.000476639	177.726

## Sheet: ST 8
Exposure	Outcome	SNP	CHR	POS	EA	OA	Beta.exposure	Se.exposure	Beta.outcome	Se.outcome	F-statistic
SHBG	VLDL-C	rs10753556	1	23732762	G	A	0.00950907	0.00125778	0.0244861	0.00623214	57.1566
SHBG	VLDL-C	rs10797877	1	171075556	T	C	-0.00646556	0.000832997	-0.0119677	0.00413509	60.2456
SHBG	VLDL-C	rs11121695	1	11229515	A	G	0.00903922	0.00097909	-0.00744007	0.0048406	85.2347
SHBG	VLDL-C	rs1172128	1	205245233	G	A	-0.0110181	0.0014996	0.00984298	0.00745748	53.9837
SHBG	VLDL-C	rs12138803	1	172348823	T	C	-0.00605624	0.000937423	0.0106949	0.00464809	41.7383
SHBG	VLDL-C	rs12385720	1	93539383	A	G	-0.00698484	0.000866394	0.000476278	0.00431128	64.9953
SHBG	VLDL-C	rs141845046	1	154987704	T	C	0.0149073	0.00287436	-0.0163066	0.0143684	26.8977
SHBG	VLDL-C	rs144613238	1	61693017	AATTT	A	0.0194602	0.00157202	-0.0190717	0.00787226	153.242
SHBG	VLDL-C	rs146199089	1	150314457	A	G	0.024099	0.00317127	0.011318	0.0158705	57.7473
SHBG	VLDL-C	rs16842246	1	197982013	C	T	0.0119613	0.00179532	-0.0161416	0.00892895	44.3888
SHBG	VLDL-C	rs1730859	1	107617707	A	G	-0.025506	0.000881996	-0.00463611	0.00438422	836.28
SHBG	VLDL-C	rs201468966	1	39976059	CA	C	-0.012422	0.000990453	0.0111679	0.00491446	157.295
SHBG	VLDL-C	rs2107518	1	93247835	A	C	0.00567097	0.000861455	0.00954755	0.00427596	43.3361
SHBG	VLDL-C	rs213494	1	54877103	T	C	-0.00588942	0.000871399	0.0101945	0.00431783	45.6784
SHBG	VLDL-C	rs2247213	1	221055463	A	G	-0.01231	0.000884341	-0.0030907	0.00439282	193.766
SHBG	VLDL-C	rs267733	1	150958836	G	A	-0.0122992	0.00112924	-0.0130134	0.00559243	118.626
SHBG	VLDL-C	rs2755263	1	67529243	G	A	0.00467465	0.000838402	0.0100053	0.00416031	31.0881
SHBG	VLDL-C	rs28549287	1	110230138	A	G	-0.0132659	0.00108208	-0.0122992	0.00536435	150.299
SHBG	VLDL-C	rs3001032	1	219727779	C	T	0.0111685	0.000891087	-0.00830091	0.00441395	157.09
SHBG	VLDL-C	rs34517439	1	78450517	A	C	0.0092581	0.00127962	-0.00625694	0.00638954	52.3458
SHBG	VLDL-C	rs35568851	1	25766501	CT	C	0.00836953	0.000840582	0.0209144	0.00416887	99.1384
SHBG	VLDL-C	rs36086195	1	16510894	T	C	0.0113699	0.000842073	0.0138436	0.00417467	182.311
SHBG	VLDL-C	rs4310395	1	232795105	G	A	0.00446349	0.000837462	-0.00625658	0.00415854	28.4066
SHBG	VLDL-C	rs4639796	1	197126649	A	G	-0.0124336	0.00113343	-0.00628294	0.00560417	120.338
SHBG	VLDL-C	rs469882	1	91530432	C	A	-0.00884139	0.00104888	-0.00589771	0.00520139	71.0542
SHBG	VLDL-C	rs559986	1	35841258	T	C	-0.0115	0.00143915	0.00978497	0.00709485	63.8533
SHBG	VLDL-C	rs58807574	1	51497278	C	T	0.011398	0.00135086	-0.0034738	0.00670852	71.1929
SHBG	VLDL-C	rs61830291	1	221001142	C	A	0.00885776	0.00141119	0.022118	0.00698614	39.3982
SHBG	VLDL-C	rs670323	1	177868990	A	G	0.0102826	0.00101938	-0.00793616	0.00506625	101.75
SHBG	VLDL-C	rs6703810	1	39345358	C	T	0.00964835	0.00156156	0.0040996	0.00775153	38.1759
SHBG	VLDL-C	rs71514237	1	23824647	T	G	0.00722387	0.000915909	0.0137463	0.00454465	62.2064
SHBG	VLDL-C	rs7515496	1	235408221	A	G	0.0103017	0.00127831	0.00390702	0.00629864	64.945
SHBG	VLDL-C	rs7539725	1	10125407	G	A	0.00651944	0.00121025	-0.00898209	0.00598967	29.0182
SHBG	VLDL-C	rs7542169	1	166864373	G	A	-0.00584448	0.00084939	0.00129268	0.00420763	47.3454
SHBG	VLDL-C	rs9427104	1	154589232	T	C	0.0122622	0.000831549	0.000756036	0.00412433	217.451
SHBG	VLDL-C	rs9970073	1	214156165	A	G	0.00686723	0.000867455	-0.00400761	0.00429274	62.6714
SHBG	VLDL-C	rs1006898	2	27424496	A	G	-0.0248284	0.00162467	0.0364045	0.00809675	233.543
SHBG	VLDL-C	rs10169561	2	180458771	C	T	0.00475254	0.000836539	0.000268412	0.00415207	32.276
SHBG	VLDL-C	rs10188870	2	191061633	T	G	-0.00463706	0.000985953	0.000551494	0.00488361	22.1194
SHBG	VLDL-C	rs10202868	2	191563991	C	T	-0.0105144	0.000980339	0.00158563	0.00485838	115.031
SHBG	VLDL-C	rs10210970	2	28646847	T	C	-0.00928491	0.00123763	0.0191167	0.00606266	56.2825
SHBG	VLDL-C	rs1047891	2	211540507	A	C	0.00989238	0.000893791	0.013205	0.00443953	122.498
SHBG	VLDL-C	rs11164095	2	97155208	T	C	0.00565478	0.000930736	0.00352346	0.00459254	36.9129
SHBG	VLDL-C	rs11387790	2	631396	TA	T	0.00588967	0.00110563	0.00107497	0.00546865	28.3767
SHBG	VLDL-C	rs13389219	2	165528876	T	C	0.0159608	0.000850513	-0.0337868	0.00422243	352.166
SHBG	VLDL-C	rs1354066	2	227423777	C	T	-0.0145409	0.00259775	0.00480203	0.01294	31.332
SHBG	VLDL-C	rs1375045	2	112263087	A	G	0.00744514	0.000977911	-0.00519339	0.00482917	57.9625
SHBG	VLDL-C	rs16830920	2	135465466	C	A	-0.00689977	0.00127467	0.000546395	0.00619139	29.3004
SHBG	VLDL-C	rs17008851	2	61606097	G	A	0.00957649	0.00122668	-0.00575353	0.0060666	60.9467
SHBG	VLDL-C	rs185241389	2	112024305	T	C	0.00771681	0.00134464	-0.00803363	0.0066626	32.9354
SHBG	VLDL-C	rs2004349	2	219289643	G	A	0.00851312	0.000841969	-0.0102852	0.00417498	102.232
SHBG	VLDL-C	rs2364717	2	178101235	T	C	0.00603367	0.000839826	-0.00897675	0.00416732	51.616
SHBG	VLDL-C	rs2542522	2	71609785	A	G	0.00741058	0.00136452	-0.00523695	0.0067957	29.4947
SHBG	VLDL-C	rs2943641	2	227093745	C	T	-0.0143553	0.000869134	0.0138058	0.00430217	272.804
SHBG	VLDL-C	rs35135293	2	20363666	T	C	-0.00761704	0.000835288	-0.0177282	0.00414238	83.1572
SHBG	VLDL-C	rs35676483	2	223540323	C	T	0.00660027	0.00120605	0.0106245	0.00599104	29.9497
SHBG	VLDL-C	rs3761706	2	111899881	A	G	-0.0177971	0.00170457	0.00150939	0.0084665	109.011
SHBG	VLDL-C	rs4128205	2	165467068	C	A	-0.00549342	0.000837529	0.0159053	0.00414643	43.0215
SHBG	VLDL-C	rs57467915	2	220081416	A	G	-0.0218329	0.00340965	0.00101148	0.0168869	41.0018
SHBG	VLDL-C	rs58304838	2	208453465	G	T	0.00722059	0.000883695	0.00280363	0.0043744	66.7637
SHBG	VLDL-C	rs6546096	2	64906295	G	A	-0.0205091	0.000949405	0.011112	0.00470091	466.649
SHBG	VLDL-C	rs6547692	2	27734972	A	G	0.030476	0.000837045	-0.0502609	0.00414623	1325.62
SHBG	VLDL-C	rs6736913	2	42510018	G	A	-0.032452	0.0028969	0.0180895	0.0144744	125.492
SHBG	VLDL-C	rs6742215	2	65690496	G	A	-0.00601154	0.000835443	0.00503862	0.00413912	51.7771
SHBG	VLDL-C	rs6758199	2	70537173	T	C	-0.0182805	0.00167867	0.0065521	0.00828155	118.589
SHBG	VLDL-C	rs72798731	2	32515337	T	C	0.0144295	0.00234148	-7.49e-05	0.0117369	37.9771
SHBG	VLDL-C	rs7557491	2	64852557	A	C	0.00610934	0.00110035	-0.000132115	0.00548217	30.8267
SHBG	VLDL-C	rs7607768	2	146352540	T	G	0.00533593	0.000854138	-0.006268	0.00423441	39.0269
SHBG	VLDL-C	rs9677933	2	121337280	T	C	0.00729245	0.00113913	-9.18e-05	0.00564025	40.9827
SHBG	VLDL-C	rs11130982	3	64728312	G	T	-0.00540845	0.000924263	0.000802556	0.00451972	34.2416
SHBG	VLDL-C	rs113986045	3	135742057	GTGTTTTGTTT	G	0.00945168	0.00101241	-0.0131371	0.0049994	87.1576
SHBG	VLDL-C	rs12487736	3	47459679	T	C	-0.00866661	0.000845413	0.00365925	0.00417427	105.09
SHBG	VLDL-C	rs12636106	3	122164156	T	C	0.00601812	0.00113937	0.0166357	0.00563243	27.8992
SHBG	VLDL-C	rs13059141	3	52841220	A	G	0.00944204	0.00131211	-0.0342412	0.00650016	51.7835
SHBG	VLDL-C	rs13082048	3	86964322	G	A	-0.00575917	0.000874639	-0.00412855	0.00431852	43.3573
SHBG	VLDL-C	rs13315174	3	105406468	A	G	-0.00806694	0.00101713	-0.00803481	0.00501611	62.902
SHBG	VLDL-C	rs1456330	3	183400967	G	A	-0.00664095	0.000966961	0.00560541	0.00476924	47.1675
SHBG	VLDL-C	rs1965132	3	69147519	A	C	-0.00545868	0.000844336	6.78e-05	0.00415508	41.797
SHBG	VLDL-C	rs2176887	3	101105268	T	C	0.0091861	0.00166724	-0.00507123	0.0081802	30.3575
SHBG	VLDL-C	rs34175495	3	58325734	A	G	-0.00824915	0.00148406	-0.0210691	0.00731656	30.8969
SHBG	VLDL-C	rs34970607	3	123090360	A	G	0.00652124	0.000944328	-0.00146052	0.00467821	47.6886
SHBG	VLDL-C	rs56330132	3	138077176	CTCA	C	-0.00771718	0.00108278	-0.00514186	0.00533433	50.7969
SHBG	VLDL-C	rs57158761	3	185371172	G	A	-0.00861913	0.000843687	-0.000881756	0.00416298	104.367
SHBG	VLDL-C	rs6776396	3	124321704	T	C	0.00519621	0.000971033	0.00109587	0.00478658	28.6355
SHBG	VLDL-C	rs6792725	3	24520283	G	A	0.0148285	0.000933902	-0.0142004	0.00460281	252.111
SHBG	VLDL-C	rs687339	3	135932359	T	C	-0.0273541	0.000997176	0.0361892	0.00492392	752.491
SHBG	VLDL-C	rs7430950	3	196233136	C	A	-0.00597654	0.000962787	0.00299546	0.00476057	38.5336
SHBG	VLDL-C	rs7623513	3	142100428	C	A	0.00650492	0.00125148	-0.0123608	0.00618969	27.0169
SHBG	VLDL-C	rs7628382	3	70641810	G	A	-0.0046927	0.000842083	0.000205486	0.00415322	31.0553
SHBG	VLDL-C	rs77395777	3	24372670	T	C	-0.0170906	0.00272864	0.0134453	0.0136178	39.2303
SHBG	VLDL-C	rs79287178	3	172294500	A	G	-0.0368717	0.0025168	0.0302345	0.0125039	214.629
SHBG	VLDL-C	rs9823108	3	56655202	A	C	-0.00556313	0.000871596	0.00269174	0.00429641	40.7388
SHBG	VLDL-C	rs9823118	3	129721303	A	G	0.0058211	0.000911177	0.00439464	0.00450371	40.8136
SHBG	VLDL-C	rs9849142	3	172221249	A	G	0.00581315	0.000967113	0.000876237	0.00478024	36.1301
SHBG	VLDL-C	rs10002832	4	124672556	G	A	0.00713503	0.00130093	0.0178554	0.00643385	30.0804
SHBG	VLDL-C	rs114053844	4	110465025	C	T	0.0280888	0.00327572	0.0232327	0.0160148	73.528
SHBG	VLDL-C	rs11729169	4	171019391	T	C	0.010678	0.0013509	-0.00913371	0.00669809	62.4789
SHBG	VLDL-C	rs13108218	4	3443931	G	A	-0.0235093	0.000866221	-0.0276231	0.0042693	736.583
SHBG	VLDL-C	rs13150068	4	88203828	G	A	-0.0182465	0.000842991	0.0129104	0.00415284	468.504
SHBG	VLDL-C	rs2602856	4	100029145	A	C	-0.0133519	0.000882151	0.00719586	0.00435562	229.087
SHBG	VLDL-C	rs2724475	4	17946432	C	T	-0.00727298	0.000950363	-0.000737058	0.00469613	58.566
SHBG	VLDL-C	rs28473232	4	37406477	G	A	0.00550183	0.000994053	0.0115446	0.00490253	30.6334
SHBG	VLDL-C	rs28636815	4	77197397	G	A	0.0125467	0.000861428	-0.00562436	0.00424872	212.139
SHBG	VLDL-C	rs28925904	4	144359490	T	C	-0.0211688	0.00267361	-0.0409296	0.0132141	62.6897
SHBG	VLDL-C	rs2970877	4	23887454	G	T	0.00853285	0.000915841	-0.000311543	0.00453546	86.8057
SHBG	VLDL-C	rs34052949	4	88392585	G	A	-0.00660411	0.000991029	0.00796405	0.00491275	44.4075
SHBG	VLDL-C	rs34154818	4	89726823	AT	A	-0.00645585	0.000847443	0.0045778	0.00419125	58.0344
SHBG	VLDL-C	rs371002228	4	170866107	CAAA	C	0.00917189	0.00142078	-0.0185342	0.00700537	41.6739
SHBG	VLDL-C	rs376263969	4	966342	C	A	-0.0108586	0.00207616	0.00518607	0.0102476	27.3543
SHBG	VLDL-C	rs4691375	4	157650930	G	A	0.00861725	0.000894914	0.00148815	0.00440455	92.7203
SHBG	VLDL-C	rs55715738	4	104130189	G	A	0.00501769	0.000859312	-0.00517124	0.00425204	34.0962
SHBG	VLDL-C	rs6531735	4	39686332	A	G	-0.00454756	0.00083542	-0.00656643	0.00412103	29.6311
SHBG	VLDL-C	rs6848998	4	128989327	A	G	0.0070649	0.000862764	0.00905994	0.00426036	67.0545
SHBG	VLDL-C	rs73193388	4	3401678	T	C	0.0103167	0.00122821	0.00557543	0.00600398	70.5564
SHBG	VLDL-C	rs7678138	4	120106766	A	G	-0.0105258	0.00126115	-0.0116934	0.00625269	69.6589
SHBG	VLDL-C	rs7696472	4	69538180	A	G	0.0130025	0.000836596	0.00462913	0.00414189	241.558
SHBG	VLDL-C	rs78890745	4	159834474	A	G	0.0170398	0.00134787	0.00572187	0.00668644	159.821
SHBG	VLDL-C	rs819203	4	56257103	G	A	-0.00544289	0.00092472	-0.00112797	0.00458263	34.6448
SHBG	VLDL-C	rs10041660	5	122650224	C	T	0.00533902	0.000847214	0.0121539	0.00418089	39.7134
SHBG	VLDL-C	rs138373837	5	36219710	T	C	0.0176042	0.00274092	-0.0444934	0.0135897	41.2515
SHBG	VLDL-C	rs138611541	5	56228040	C	T	-0.0110124	0.00157632	-0.00492986	0.00783918	48.8062
SHBG	VLDL-C	rs152439	5	141924395	C	T	-0.0094523	0.00163568	0.00189299	0.00806791	33.3948
SHBG	VLDL-C	rs2522064	5	131806488	A	G	0.00983175	0.00107748	-0.0085968	0.00529502	83.2613
SHBG	VLDL-C	rs2703636	5	72922647	T	C	0.00635714	0.000941015	-0.0041381	0.00464595	45.6384
SHBG	VLDL-C	rs2914233	5	158013856	C	T	-0.0115824	0.00103484	0.00974037	0.0051013	125.271
SHBG	VLDL-C	rs329120	5	133861756	T	C	-0.00907848	0.00084959	0.00120619	0.00418761	114.185
SHBG	VLDL-C	rs40270	5	55804552	C	A	-0.0161631	0.000998064	0.0203387	0.0049083	262.26
SHBG	VLDL-C	rs4073358	5	112382137	T	C	0.00460884	0.000838605	0.000363918	0.00412188	30.2043
SHBG	VLDL-C	rs4266430	5	38749736	T	C	0.00493986	0.000837846	-0.00491051	0.00413429	34.7617
SHBG	VLDL-C	rs4478317	5	122766724	A	G	-0.00779417	0.00122808	-0.0136491	0.006059	40.2797
SHBG	VLDL-C	rs4976033	5	67714246	G	A	-0.00722948	0.000865074	0.0112084	0.00426596	69.8405
SHBG	VLDL-C	rs57653595	5	156736491	G	A	0.0112112	0.0018319	-0.0201625	0.00902502	37.4542
SHBG	VLDL-C	rs72709458	5	1283755	T	C	-0.00572171	0.00104579	0.00291557	0.00513758	29.9339
SHBG	VLDL-C	rs72753349	5	57392079	T	C	0.0113378	0.0021097	0.00256719	0.0103186	28.8813
SHBG	VLDL-C	rs75049939	5	173334219	G	T	-0.00715618	0.000909836	0.00806688	0.00449618	61.8638
SHBG	VLDL-C	rs11155787	6	151686905	T	C	-0.00554468	0.000872139	0.00477215	0.00428564	40.4186
SHBG	VLDL-C	rs12661232	6	130379160	C	T	-0.0108082	0.000904479	0.0172382	0.00444512	142.794
SHBG	VLDL-C	rs151288714	6	139839768	AAAAC	A	0.00546989	0.000840173	-0.023798	0.00413424	42.3857
SHBG	VLDL-C	rs2208605	6	55572187	C	T	0.00675651	0.00103321	0.000742061	0.00509297	42.7629
SHBG	VLDL-C	rs2299055	6	15398331	G	A	-0.0074681	0.00130391	0.000286283	0.00644578	32.8039
SHBG	VLDL-C	rs2524158	6	31260318	C	A	-0.0106395	0.00111705	0.0027853	0.00549175	90.7188
SHBG	VLDL-C	rs28360642	6	41667506	C	A	-0.0163796	0.00115099	0.00567631	0.00567536	202.518
SHBG	VLDL-C	rs34499031	6	20676414	TAA	T	-0.00833951	0.00095192	0.00119976	0.00468576	76.7503
SHBG	VLDL-C	rs4052755	6	19914496	T	C	0.00597476	0.000925585	-0.00162009	0.00455879	41.6685
SHBG	VLDL-C	rs4472353	6	96078826	C	T	0.00665541	0.00114767	-0.0049712	0.00563978	33.6291
SHBG	VLDL-C	rs4709746	6	164133001	T	C	0.00992161	0.00123753	-0.0178682	0.00609762	64.2766
SHBG	VLDL-C	rs66883945	6	139317827	GC	G	0.00688011	0.00108019	0.00666597	0.00536011	40.5686
SHBG	VLDL-C	rs668871	6	160769811	T	C	0.0176137	0.00084042	0.0123101	0.00413341	439.247
SHBG	VLDL-C	rs6922556	6	25723527	A	G	-0.00457551	0.000849379	0.00124016	0.00416557	29.0186
SHBG	VLDL-C	rs7753558	6	117523471	A	C	-0.00524106	0.000876054	-0.00392791	0.00430638	35.7912
SHBG	VLDL-C	rs9266303	6	31329609	T	G	-0.0135061	0.00113544	-0.00793274	0.00558683	141.492
SHBG	VLDL-C	rs9272718	6	32609379	T	C	-0.00661491	0.000891146	-0.0244235	0.00438545	55.0998
SHBG	VLDL-C	rs9296676	6	52255787	C	T	0.00529966	0.000994565	-0.00159491	0.00490787	28.3942
SHBG	VLDL-C	rs9375477	6	127204623	G	A	-0.0079594	0.00116436	-0.00108865	0.00569051	46.729
SHBG	VLDL-C	rs9379084	6	7231843	A	G	-0.0138383	0.00135024	-0.000607993	0.00662765	105.037
SHBG	VLDL-C	rs9458800	6	163753143	C	T	-0.00478267	0.000849562	0.000380867	0.00417494	31.6921
SHBG	VLDL-C	rs998278	6	34765584	A	G	0.0120855	0.000891873	0.0057665	0.00438003	183.621
SHBG	VLDL-C	rs1003009	7	99223959	C	T	0.0101111	0.00155785	0.0115033	0.00761434	42.1255
SHBG	VLDL-C	rs10245356	7	101906354	T	C	0.00621403	0.000864747	0.000315249	0.00427014	51.6379
SHBG	VLDL-C	rs10278546	7	100516003	C	A	0.0155847	0.00106012	0.00979557	0.00522499	216.116
SHBG	VLDL-C	rs10622246	7	28187111	ATTTT	A	0.0111199	0.000838248	0.00454233	0.00414694	175.977
SHBG	VLDL-C	rs114949263	7	150498245	C	T	0.0150821	0.00133402	0.00532114	0.00657939	127.82
SHBG	VLDL-C	rs11556924	7	129663496	T	C	0.00772855	0.000857832	-0.00313807	0.00422818	81.1693
SHBG	VLDL-C	rs11770446	7	77358072	G	A	0.00740196	0.000923459	0.011448	0.00456425	64.2478
SHBG	VLDL-C	rs11772918	7	46609344	G	A	-0.00484229	0.000846888	-0.00256244	0.00418419	32.6926
SHBG	VLDL-C	rs1229492	7	81564122	C	T	-0.0108618	0.000951704	-0.0088105	0.0046698	130.257
SHBG	VLDL-C	rs12701263	7	32962089	T	C	0.00484343	0.000854653	-0.00516927	0.00420311	32.1164
SHBG	VLDL-C	rs149092986	7	111624089	C	T	-0.0163666	0.00284838	0.0153731	0.0140337	33.0157
SHBG	VLDL-C	rs1534696	7	26397239	A	C	0.00480393	0.000838411	-0.00826128	0.00412635	32.8306
SHBG	VLDL-C	rs157935	7	130585553	G	T	0.0115652	0.000912852	-0.0125074	0.00450036	160.511
SHBG	VLDL-C	rs17471520	7	27178790	C	T	0.00864886	0.0014592	-0.00265298	0.00723375	35.1308
SHBG	VLDL-C	rs199861415	7	44798697	AC	A	0.00813397	0.00108381	-0.00507656	0.0053757	56.3247
SHBG	VLDL-C	rs2280552	7	1976263	T	C	0.00796985	0.000869573	-0.000200185	0.00429204	84.0017
SHBG	VLDL-C	rs2462661	7	6702311	G	T	0.0070844	0.00084969	0.00252122	0.00420039	69.5161
SHBG	VLDL-C	rs2696887	7	135166999	C	T	-0.00471298	0.000856416	0.00439372	0.00423257	30.2846
SHBG	VLDL-C	rs2723572	7	17888587	C	T	-0.00504647	0.00083673	0.00383507	0.00413104	36.3751
SHBG	VLDL-C	rs35140741	7	15906686	CAAAAAAAA	C	0.00575582	0.000871071	-0.00378948	0.00429573	43.6624
SHBG	VLDL-C	rs42374	7	116444070	C	T	-0.00584547	0.000842364	-0.00628886	0.00415807	48.1548
SHBG	VLDL-C	rs445	7	92408370	T	C	-0.0116821	0.00142785	0.0201773	0.0069836	66.9386
SHBG	VLDL-C	rs55747707	7	73037366	A	G	0.00809829	0.00104217	-0.050937	0.00513615	60.3823
SHBG	VLDL-C	rs62472728	7	143105566	T	C	0.0120196	0.0017696	0.00403344	0.00868616	46.1349
SHBG	VLDL-C	rs6948767	7	86862750	A	G	0.0144537	0.00217006	-0.0228078	0.0106715	44.3624
SHBG	VLDL-C	rs7015	7	97920623	G	A	0.0339417	0.00107682	0.0148481	0.00532336	993.53
SHBG	VLDL-C	rs7794048	7	46275882	A	G	-0.0131746	0.00172727	0.00271916	0.00851176	58.1774
SHBG	VLDL-C	rs7808581	7	156194185	T	C	-0.00495663	0.000847731	-0.000750293	0.00418062	34.1867
SHBG	VLDL-C	rs10086016	8	36847709	C	T	-0.00738878	0.00112489	0.0037121	0.00549641	43.1445
SHBG	VLDL-C	rs10102041	8	59433911	T	G	-0.00573023	0.00097985	0.00691319	0.00482086	34.1999
SHBG	VLDL-C	rs10504255	8	59398461	A	G	0.0112245	0.000887044	-0.0293763	0.00437654	160.119
SHBG	VLDL-C	rs113880645	8	81266924	CT	C	0.0117556	0.00088893	-0.00042296	0.00438279	174.886
SHBG	VLDL-C	rs11774700	8	118220270	C	T	0.00615518	0.000913303	-0.00746865	0.00450983	45.4205
SHBG	VLDL-C	rs142649749	8	145062057	TA	T	0.00669267	0.000993665	0.00911284	0.00488531	45.3648
SHBG	VLDL-C	rs2721195	8	145677011	C	T	-0.00965032	0.000841046	-0.00406225	0.00414819	131.657
SHBG	VLDL-C	rs4240624	8	9184231	A	G	0.0221708	0.00145318	0.0207149	0.00718243	232.768
SHBG	VLDL-C	rs440837	8	81461974	G	A	0.0188488	0.00103881	0.0054899	0.00507808	329.227
SHBG	VLDL-C	rs5892750	8	81880253	CA	C	0.0132783	0.00104356	0.0155079	0.00514441	161.901
SHBG	VLDL-C	rs6557781	8	21937667	C	T	0.00693775	0.00116591	0.0192991	0.00574283	35.4085
SHBG	VLDL-C	rs6601302	8	9239458	G	T	-0.00624298	0.000970707	0.00664245	0.0047754	41.3626
SHBG	VLDL-C	rs72656010	8	57122215	C	T	-0.00822711	0.00124459	0.00367504	0.00611023	43.696
SHBG	VLDL-C	rs72663955	8	71139330	G	T	-0.00726042	0.00123739	-0.009175	0.0060478	34.4279
SHBG	VLDL-C	rs76120024	8	12623287	GT	G	-0.00652181	0.000903624	0.00939782	0.00445076	52.0908
SHBG	VLDL-C	rs76767219	8	81426196	A	C	0.0425796	0.002291	0.0046796	0.0113704	345.424
SHBG	VLDL-C	rs7823971	8	72471728	A	C	-0.00678316	0.00105423	0.00524412	0.00518343	41.3993
SHBG	VLDL-C	rs7828742	8	116960729	G	A	-0.00750701	0.000859722	0.00058147	0.00423577	76.2461
SHBG	VLDL-C	rs9644032	8	23414822	G	T	-0.00715357	0.000868917	-0.00432736	0.00427827	67.7781
SHBG	VLDL-C	rs10733608	9	117148430	T	G	0.00830085	0.00084449	0.00534003	0.00415244	96.6176
SHBG	VLDL-C	rs10811662	9	22134253	A	G	0.00712583	0.00110676	-0.00838628	0.00543786	41.4538
SHBG	VLDL-C	rs11515536	9	101771183	T	C	0.00676726	0.00124351	-0.0197113	0.00614155	29.6161
SHBG	VLDL-C	rs143554698	9	95538573	T	C	-0.00820066	0.00120729	0.00418009	0.0059376	46.1397
SHBG	VLDL-C	rs16907358	9	94042307	C	T	-0.00635433	0.00106995	-4.44e-05	0.00524539	35.2706
SHBG	VLDL-C	rs2416800	9	123544003	G	A	-0.00663332	0.000848553	0.0106512	0.00419037	61.1088
SHBG	VLDL-C	rs35233014	9	137268177	A	C	-0.0137386	0.000968721	0.00330299	0.00476086	201.135
SHBG	VLDL-C	rs35234337	9	35661243	T	C	-0.00553933	0.00096104	0.0121709	0.00474169	33.2224
SHBG	VLDL-C	rs4567095	9	4309006	T	C	0.00666558	0.000909477	0.00133171	0.0044741	53.7146
SHBG	VLDL-C	rs62577365	9	137019331	T	C	-0.0108291	0.00184039	-0.000946643	0.00913577	34.623
SHBG	VLDL-C	rs62580766	9	113034490	T	C	0.0109816	0.00108863	0.0127066	0.00535672	101.758
SHBG	VLDL-C	rs74551598	9	117177566	C	A	-0.00547869	0.000979206	0.00736144	0.0048172	31.3044
SHBG	VLDL-C	rs7847560	9	113207962	C	A	0.00629773	0.00110528	-0.00663804	0.00543645	32.4656
SHBG	VLDL-C	rs7860634	9	139089679	A	G	0.00953895	0.000847153	-0.0115745	0.0041693	126.788
SHBG	VLDL-C	rs820503	9	6667928	A	C	-0.0120646	0.00121736	0.0195413	0.00599834	98.2173
SHBG	VLDL-C	rs9697210	9	131468740	A	G	-0.0159893	0.00118978	-0.00708611	0.00585048	180.603
SHBG	VLDL-C	rs112924565	10	104888866	A	G	0.00928804	0.000977023	0.00673396	0.00484116	90.373
SHBG	VLDL-C	rs12263369	10	94823343	T	C	-0.0104056	0.000846755	0.0261116	0.00419806	151.015
SHBG	VLDL-C	rs12264388	10	103697290	G	A	-0.0100588	0.00181733	-0.00934508	0.00903682	30.6355
SHBG	VLDL-C	rs12770588	10	21709301	G	A	0.00553486	0.0010752	-0.00769438	0.00533246	26.4993
SHBG	VLDL-C	rs142020186	10	65658538	TAAC	T	0.0217918	0.00298672	-0.0323605	0.0146782	53.235
SHBG	VLDL-C	rs191531655	10	65501245	T	C	0.0360736	0.00308401	-0.0128861	0.0153288	136.819
SHBG	VLDL-C	rs34390319	10	63960611	C	T	0.0140167	0.00139962	-0.00288982	0.00694333	100.293
SHBG	VLDL-C	rs36062478	10	89722731	C	T	-0.0054276	0.00115584	0.0169588	0.00575657	22.0506
SHBG	VLDL-C	rs3737178	10	31607215	G	A	-0.0102005	0.00193835	0.00187091	0.00933649	27.6935
SHBG	VLDL-C	rs4564213	10	65400352	T	G	-0.028142	0.000882756	0.00553996	0.00438131	1016.32
SHBG	VLDL-C	rs61854105	10	65541338	A	G	-0.0176256	0.00193551	0.0114962	0.00970848	82.9272
SHBG	VLDL-C	rs7082066	10	64998971	G	A	0.0392576	0.00107099	-0.00379671	0.0052948	1343.62
SHBG	VLDL-C	rs72783094	10	49686734	G	A	-0.00827063	0.00146082	-0.0132755	0.00721841	32.0541
SHBG	VLDL-C	rs7893136	10	122926460	T	C	0.0184224	0.00291345	0.00126061	0.0142062	39.9832
SHBG	VLDL-C	rs7903146	10	114758349	T	C	-0.0095782	0.000916736	-0.00799624	0.00452961	109.164
SHBG	VLDL-C	rs79717793	10	5262267	A	G	-0.0207012	0.00115177	-0.0181143	0.00572067	323.042
SHBG	VLDL-C	rs1037169	11	13361005	C	T	-0.0117228	0.000906735	0.0125893	0.0044612	167.148
SHBG	VLDL-C	rs10769256	11	47378396	T	C	-0.00625187	0.000858313	0.00250337	0.00421117	53.0553
SHBG	VLDL-C	rs10895276	11	102083695	T	C	-0.00876384	0.000886943	-0.0109138	0.00436914	97.6332
SHBG	VLDL-C	rs10902121	11	306791	C	T	-0.00647384	0.000894795	-0.00544882	0.00437756	52.3452
SHBG	VLDL-C	rs1255528	11	95299962	A	G	-0.00656989	0.00105689	-0.00970767	0.00522095	38.6417
SHBG	VLDL-C	rs12797706	11	65561369	A	G	0.0135305	0.000997188	0.00258615	0.00490042	184.108
SHBG	VLDL-C	rs12797969	11	3019216	T	C	-0.00618492	0.000930869	-0.00972112	0.00455732	44.146
SHBG	VLDL-C	rs138526953	11	118793479	A	C	-0.0162828	0.00292555	0.00954799	0.0144968	30.9773
SHBG	VLDL-C	rs142344887	11	50658045	A	C	0.0217292	0.00396881	-0.0473074	0.0194101	29.9755
SHBG	VLDL-C	rs174533	11	61549025	A	G	-0.0096524	0.000880248	-0.00659223	0.00433427	120.243
SHBG	VLDL-C	rs2074310	11	17421886	C	T	0.00603772	0.000874784	0.00146614	0.00430727	47.637
SHBG	VLDL-C	rs2292910	11	45903613	C	A	-0.00572771	0.000896205	0.0112519	0.00440258	40.8458
SHBG	VLDL-C	rs2351958	11	16248020	A	C	-0.0101825	0.000860288	-0.000355315	0.00423635	140.095
SHBG	VLDL-C	rs2924545	11	68883281	A	G	-0.00747125	0.000850341	0.00514712	0.00418797	77.197
SHBG	VLDL-C	rs3842763	11	2179204	T	G	0.0107267	0.000996537	0.000343261	0.0048914	115.863
SHBG	VLDL-C	rs55771168	11	119070949	C	T	0.00689457	0.000943823	-0.00608796	0.00464438	53.3621
SHBG	VLDL-C	rs558531	11	95086353	A	G	0.00504829	0.000968717	0.00444773	0.00477268	27.1578
SHBG	VLDL-C	rs62618693	11	32956492	T	C	0.0158869	0.00201449	-0.00436492	0.00994559	62.1939
SHBG	VLDL-C	rs631695	11	69283303	G	T	-0.013996	0.000849521	0.0059016	0.00417956	271.431
SHBG	VLDL-C	rs11110390	12	100874901	T	C	-0.0090118	0.000885212	-0.00764942	0.00437478	103.64
SHBG	VLDL-C	rs113257350	12	120381998	T	C	-0.0172861	0.00293506	-0.0127618	0.0146448	34.6865
SHBG	VLDL-C	rs11829410	12	21132574	G	A	-0.0168689	0.00186025	0.00657489	0.00918943	82.2301
SHBG	VLDL-C	rs12311848	12	124486851	G	A	0.0100424	0.000885755	-0.0259076	0.00436562	128.543
SHBG	VLDL-C	rs12313762	12	57692470	T	C	0.0171083	0.000975384	-0.0277156	0.00482341	307.654
SHBG	VLDL-C	rs141881700	12	101056213	A	G	-0.0527462	0.00384072	-0.00529335	0.0185355	188.607
SHBG	VLDL-C	rs145775785	12	65902265	T	C	0.0228582	0.00356356	-0.0278772	0.0174607	41.1449
SHBG	VLDL-C	rs17201502	12	50285562	T	C	0.00513741	0.000877986	-0.000130415	0.00433986	34.2384
SHBG	VLDL-C	rs1725788	12	131608476	G	A	0.00550669	0.000988565	-0.00813102	0.00489789	31.0292
SHBG	VLDL-C	rs1872992	12	26457190	G	A	-0.00614131	0.000971656	0.00872756	0.00480317	39.9482
SHBG	VLDL-C	rs2017594	12	122631208	T	G	0.00667508	0.00106404	-0.0105498	0.00526382	39.3547
SHBG	VLDL-C	rs2393791	12	121423956	T	C	0.0154352	0.00086112	-0.0250906	0.00425374	321.29
SHBG	VLDL-C	rs2583920	12	66186792	G	A	-0.00939612	0.00142454	0.00282034	0.00696459	43.5059
SHBG	VLDL-C	rs35643911	12	20942031	AT	A	0.0173279	0.00179333	0.00704478	0.00884728	93.3623
SHBG	VLDL-C	rs35998099	12	24199790	AT	A	0.00570479	0.000963054	-0.00613303	0.00476231	35.0896
SHBG	VLDL-C	rs372371648	12	50758821	CA	C	0.0105566	0.000891338	1.18e-06	0.00440179	140.27
SHBG	VLDL-C	rs374335	12	77457439	G	A	-0.00610739	0.000897874	0.00102965	0.00442851	46.268
SHBG	VLDL-C	rs4980839	12	712980	C	T	-0.00459809	0.000839931	-0.00327923	0.00414282	29.9687
SHBG	VLDL-C	rs56196860	12	2908330	A	C	0.0234832	0.00238797	-0.00585925	0.0116786	96.7068
SHBG	VLDL-C	rs57743625	12	21367633	A	G	-0.0300891	0.00114066	0.00847584	0.00563502	695.835
SHBG	VLDL-C	rs7136446	12	102838515	T	C	-0.00724741	0.000850087	-0.00619297	0.0042026	72.684
SHBG	VLDL-C	rs7306128	12	21132187	G	A	-0.0168692	0.00186028	0.00657324	0.00918956	82.2304
SHBG	VLDL-C	rs76895963	12	4384844	G	T	0.0729231	0.00321418	-0.0577845	0.0160431	514.742
SHBG	VLDL-C	rs7953508	12	93983554	T	C	-0.00599668	0.000953484	-0.00177538	0.00472151	39.5544
SHBG	VLDL-C	rs7971398	12	46393518	A	G	0.00588788	0.000926901	0.00137649	0.00458578	40.3507
SHBG	VLDL-C	rs9739640	12	53783174	G	A	-0.00854372	0.00113458	0.0169512	0.00563792	56.7053
SHBG	VLDL-C	rs112035922	13	115047464	T	C	-0.00832113	0.00100178	-0.000622005	0.00492192	68.9954
SHBG	VLDL-C	rs116338429	13	114767040	T	C	0.00759808	0.00117731	-0.019	0.00577464	41.6511
SHBG	VLDL-C	rs12874375	13	26818902	T	C	0.00629567	0.000979875	-0.0037341	0.00479775	41.2803
SHBG	VLDL-C	rs2182784	13	51133421	A	C	-0.00704792	0.00101088	0.00922134	0.00495223	48.6097
SHBG	VLDL-C	rs34916533	13	33074674	A	C	-0.00434542	0.000876209	0.00448862	0.00429758	24.5951
SHBG	VLDL-C	rs41284816	13	50655989	T	G	0.0305	0.00312399	-0.0203193	0.0154875	95.3192
SHBG	VLDL-C	rs749170	13	22350875	T	C	0.00509753	0.000897746	0.00560322	0.00439802	32.2413
SHBG	VLDL-C	rs9533843	13	44980150	A	G	0.00475747	0.000849203	0.00361341	0.00416396	31.3855
SHBG	VLDL-C	rs9556404	13	95254382	G	A	-0.00846142	0.000908095	-0.0138594	0.00444696	86.8208
SHBG	VLDL-C	rs115256445	14	100812505	C	A	-0.00955633	0.000843277	0.00835611	0.0041459	128.423
SHBG	VLDL-C	rs11621792	14	24871926	T	C	-0.0188283	0.00084787	0.0195881	0.00416477	493.133
SHBG	VLDL-C	rs11629105	14	23721880	G	T	0.0132434	0.00105954	-0.0048919	0.00522312	156.23
SHBG	VLDL-C	rs12435790	14	35154381	G	A	0.0102458	0.00159119	-0.0086691	0.00781665	41.4618
SHBG	VLDL-C	rs12888084	14	89884991	G	A	0.00530484	0.000842116	-0.00607397	0.0041378	39.6827
SHBG	VLDL-C	rs13379043	14	74250126	C	T	0.0100981	0.000953593	-0.0204413	0.00467625	112.138
SHBG	VLDL-C	rs17780783	14	73219669	A	C	-0.00689387	0.000996031	-0.00420837	0.00491108	47.905
SHBG	VLDL-C	rs2239222	14	73011885	G	A	0.0105435	0.000885659	0.000710864	0.0043466	141.722
SHBG	VLDL-C	rs28929474	14	94844947	T	C	0.0964206	0.00299834	0.0302401	0.0147745	1034.14
SHBG	VLDL-C	rs61758464	14	105257802	A	G	0.00948175	0.00117815	-0.0150781	0.00580565	64.7703
SHBG	VLDL-C	rs6576009	14	104335229	C	T	-0.00599227	0.000863772	-0.00669257	0.00424119	48.1265
SHBG	VLDL-C	rs72683923	14	50735947	C	T	0.0270885	0.00299466	-0.0205744	0.0149356	81.8229
SHBG	VLDL-C	rs112500920	15	82507605	C	T	-0.0116177	0.0016419	0.016952	0.00817015	50.0665
SHBG	VLDL-C	rs113230623	15	96786833	T	C	0.0238275	0.00309147	-0.00387627	0.0150431	59.4055
SHBG	VLDL-C	rs117411982	15	53268365	A	C	0.0234516	0.00338169	0.00872567	0.0170207	48.0925
SHBG	VLDL-C	rs11856926	15	96223649	A	G	-0.0102385	0.000847384	0.00477193	0.00417521	145.986
SHBG	VLDL-C	rs12593379	15	35180801	A	G	-0.00812373	0.000952983	0.00610388	0.00469196	72.6676
SHBG	VLDL-C	rs12594627	15	73986264	T	G	0.00463284	0.000841316	0.00549972	0.00414292	30.3233
SHBG	VLDL-C	rs12708458	15	59936383	T	C	0.00638923	0.000888337	0.0032474	0.00437411	51.7299
SHBG	VLDL-C	rs139974673	15	44027885	C	T	-0.0656366	0.0026619	0.0821742	0.0130036	608.007
SHBG	VLDL-C	rs2218181	15	66872325	C	T	-0.00801068	0.000875929	0.00175714	0.00431808	83.6375
SHBG	VLDL-C	rs2695165	15	42073397	T	C	-0.0069384	0.000839012	0.00783876	0.00414077	68.3884
SHBG	VLDL-C	rs35233598	15	41024564	CT	C	0.00489102	0.000860883	-0.00212432	0.00424207	32.2783
SHBG	VLDL-C	rs56332871	15	96714816	A	C	0.0348607	0.000945115	-0.00471927	0.00465048	1360.51
SHBG	VLDL-C	rs5813220	15	63792758	GT	G	-0.0149851	0.000884106	0.0131642	0.00435242	287.283
SHBG	VLDL-C	rs71397530	15	52783529	T	C	-0.0136955	0.00236679	-0.00112912	0.0118944	33.4839
SHBG	VLDL-C	rs73401721	15	39462617	A	C	0.0124388	0.00199938	-0.0288753	0.00986733	38.7049
SHBG	VLDL-C	rs74923405	15	68312792	T	C	-0.0131777	0.00202902	-0.0193589	0.0100881	42.18
SHBG	VLDL-C	rs79391862	15	53739426	C	A	-0.0824289	0.0036264	-0.0284681	0.0179625	516.663
SHBG	VLDL-C	rs112874986	16	11884499	A	G	-0.00712731	0.000977607	0.00398332	0.00482163	53.1524
SHBG	VLDL-C	rs11642328	16	24540438	C	A	-0.00456859	0.000840444	-0.00710462	0.00412587	29.5493
SHBG	VLDL-C	rs11862061	16	1858365	G	T	0.0103697	0.00151256	0.00328843	0.00742768	47.001
SHBG	VLDL-C	rs12928099	16	15150505	A	C	0.00985446	0.000922256	-0.000695128	0.00453275	114.173
SHBG	VLDL-C	rs1530644	16	68396034	A	G	-0.00481393	0.000925882	-0.00893826	0.00454903	27.0326
SHBG	VLDL-C	rs2966084	16	81516383	G	A	0.00501553	0.000926371	-0.011718	0.0045431	29.3132
SHBG	VLDL-C	rs34050011	16	49868513	A	C	0.00552096	0.000850499	0.00293548	0.00419194	42.1387
SHBG	VLDL-C	rs7186308	16	24848471	G	A	-0.00598762	0.0010514	0.00102502	0.00515113	32.4319
SHBG	VLDL-C	rs10048173	17	45592266	G	A	0.0152652	0.000808231	-0.0230939	0.00413952	356.725
SHBG	VLDL-C	rs10153315	17	79481772	C	T	-0.00780562	0.000819124	-0.00508171	0.00418807	90.8062
SHBG	VLDL-C	rs11079871	17	47546542	C	T	-0.00629291	0.000810896	0.0105211	0.00414472	60.2244
SHBG	VLDL-C	rs11655704	17	47448172	C	T	0.0317174	0.000865673	-0.00620953	0.00442502	1342.42
SHBG	VLDL-C	rs139805419	17	1659971	T	C	0.0208061	0.00320883	0.0117551	0.0165467	42.0424
SHBG	VLDL-C	rs142331290	17	7502034	G	A	-0.083804	0.00323497	0.010163	0.016783	671.103
SHBG	VLDL-C	rs146122326	17	7091545	A	G	-0.0236282	0.00292298	0.0103673	0.0150725	65.3446
SHBG	VLDL-C	rs146701070	17	7585362	T	C	0.0716559	0.0033983	-0.0215733	0.0172187	444.611
SHBG	VLDL-C	rs1642792	17	7576151	A	G	-0.080197	0.00377017	0.0357819	0.0193403	452.475
SHBG	VLDL-C	rs17138476	17	36075605	T	C	0.00722871	0.00110373	-0.00441753	0.00563514	42.8939
SHBG	VLDL-C	rs1801689	17	64210580	C	A	-0.0379297	0.00236668	-0.000738052	0.0119882	256.85
SHBG	VLDL-C	rs193159515	17	7259087	A	G	0.0516767	0.00162897	-0.0182803	0.00839408	1006.38
SHBG	VLDL-C	rs2587505	17	77784268	C	T	-0.00556879	0.000818158	0.0062756	0.00418919	46.3284
SHBG	VLDL-C	rs3744010	17	73840243	A	G	0.00961893	0.000936624	-0.00676788	0.00478331	105.469
SHBG	VLDL-C	rs4794008	17	47048961	T	C	0.00558825	0.000888979	-0.00365415	0.00454691	39.5156
SHBG	VLDL-C	rs56300212	17	65264056	G	A	-0.00665322	0.000808395	0.00934671	0.00413499	67.7355
SHBG	VLDL-C	rs62059821	17	7469591	A	G	0.0484219	0.00127849	-0.0092758	0.00655694	1434.46
SHBG	VLDL-C	rs62079773	17	47230360	G	T	-0.00863085	0.000952713	-0.0101481	0.00487664	82.0697
SHBG	VLDL-C	rs72841470	17	7893710	C	A	-0.0827822	0.00218435	0.0210844	0.0111507	1436.25
SHBG	VLDL-C	rs72844546	17	73149850	T	C	-0.00998897	0.000846127	-0.000778783	0.00433054	139.37
SHBG	VLDL-C	rs79693490	17	7502608	A	G	-0.121586	0.0045682	0.0383233	0.0231724	708.397
SHBG	VLDL-C	rs8079418	17	17924060	T	C	-0.0135729	0.000827763	0.0028476	0.00422966	268.864
SHBG	VLDL-C	rs12454712	18	60845884	C	T	0.00988478	0.000868693	-0.00713737	0.00424625	129.48
SHBG	VLDL-C	rs36014685	18	54733099	G	A	-0.00545967	0.000910474	0.00335447	0.00446989	35.9582
SHBG	VLDL-C	rs4327143	18	71925113	A	G	0.00829236	0.000933775	0.00630947	0.00457781	78.8627
SHBG	VLDL-C	rs7233512	18	42595076	A	G	-0.00720441	0.000923745	0.00944587	0.00453742	60.8265
SHBG	VLDL-C	rs8093364	18	55096655	A	C	-0.00857681	0.00105736	0.00899929	0.00518183	65.797
SHBG	VLDL-C	rs111657968	19	13102800	CT	C	0.00502364	0.000850694	-0.00571261	0.00418342	34.8731
SHBG	VLDL-C	rs111981233	19	50016479	G	T	0.0214079	0.00154614	0.0267455	0.00757386	191.713
SHBG	VLDL-C	rs11665716	19	33996406	A	G	-0.00596212	0.00104505	-0.00120617	0.00514475	32.5482
SHBG	VLDL-C	rs11666245	19	38229926	A	G	-0.0166347	0.00198199	-0.0144344	0.00974669	70.4412
SHBG	VLDL-C	rs1640269	19	2793194	C	A	0.0188616	0.00092828	0.00945073	0.00457175	412.856
SHBG	VLDL-C	rs273492	19	18237882	A	G	-0.00773476	0.000960313	0.0030231	0.00471933	64.8736
SHBG	VLDL-C	rs34255979	19	46384830	T	C	0.0276807	0.00129193	-0.0159601	0.00638475	459.067
SHBG	VLDL-C	rs35350976	19	59023174	G	A	0.00826851	0.00108998	0.00566282	0.00534969	57.5463
SHBG	VLDL-C	rs45512696	19	35550878	T	C	0.0205653	0.00110483	0.0152723	0.0054469	346.481
SHBG	VLDL-C	rs4804416	19	7223848	G	T	-0.0150409	0.000845915	0.00407721	0.00416387	316.151
SHBG	VLDL-C	rs4805881	19	33896432	C	A	0.0090566	0.000888967	-0.00466097	0.00437419	103.791
SHBG	VLDL-C	rs484195	19	45421877	G	A	0.00526701	0.000877228	0.0875067	0.00430775	36.0498
SHBG	VLDL-C	rs60018147	19	3375572	G	A	0.0138139	0.00135189	-0.0210406	0.00668122	104.412
SHBG	VLDL-C	rs6510107	19	58342011	G	A	0.0068845	0.0011304	-0.0150972	0.00556142	37.092
SHBG	VLDL-C	rs67498438	19	4715246	T	G	0.00410285	0.00085293	0.00953102	0.00418678	23.139
SHBG	VLDL-C	rs74183052	19	14175226	T	C	-0.00719692	0.000879152	-0.00713794	0.00432574	67.014
SHBG	VLDL-C	rs74444983	19	45745607	C	T	-0.00565939	0.000959978	0.00177684	0.00473716	34.755
SHBG	VLDL-C	rs758298	19	3471603	G	A	-0.00443412	0.000842245	-0.00875465	0.00415104	27.7165
SHBG	VLDL-C	rs8105085	19	17159962	A	G	-0.00536786	0.000864744	-0.000541802	0.00424228	38.5325
SHBG	VLDL-C	rs9676732	19	53833142	T	G	0.0054647	0.000840097	0.0087314	0.00413202	42.313
SHBG	VLDL-C	rs13042148	20	32298286	T	C	-0.0143832	0.00116088	0.0192014	0.00569036	153.51
SHBG	VLDL-C	rs148075685	20	33058226	AAT	A	-0.00797682	0.000861289	0.00339922	0.00422394	85.7752
SHBG	VLDL-C	rs1741288	20	4102954	A	G	0.00528931	0.000876542	-0.00448148	0.00431571	36.4127
SHBG	VLDL-C	rs2618566	20	17844684	T	G	-0.00750411	0.000888067	-0.0124677	0.00435474	71.4014
SHBG	VLDL-C	rs3752293	20	37570725	T	C	0.00698047	0.000914439	-0.00079864	0.00447236	58.272
SHBG	VLDL-C	rs4809608	20	45597595	G	A	-0.00701975	0.00102777	0.0123433	0.00504519	46.65
SHBG	VLDL-C	rs55987409	20	49569025	T	C	0.0181766	0.00162644	-0.00909623	0.00802007	124.896
SHBG	VLDL-C	rs6029640	20	39970385	G	A	0.00985285	0.000854552	0.0183925	0.00418137	132.937
SHBG	VLDL-C	rs6073431	20	43040569	T	C	0.0169942	0.00085711	0.00841961	0.00421775	393.123
SHBG	VLDL-C	rs6090040	20	62692060	C	A	0.00498288	0.00084597	-0.0144573	0.00414303	34.6937
SHBG	VLDL-C	rs61744628	20	52186837	A	G	0.0167873	0.00258575	0.000509475	0.0126387	42.1491
SHBG	VLDL-C	rs62217799	20	62347191	T	G	-0.00659973	0.00089282	-0.000576024	0.00438082	54.6417
SHBG	VLDL-C	rs11088470	21	40689162	G	A	-0.00432359	0.000848204	0.0185636	0.00415308	25.9829
SHBG	VLDL-C	rs112078975	21	33095959	A	G	-0.0119701	0.00198634	0.0207611	0.0097206	36.3152
SHBG	VLDL-C	rs1475883	21	17591913	A	G	-0.00398051	0.000853131	0.00294757	0.00417398	21.7694
SHBG	VLDL-C	rs1129448	22	38170026	A	G	0.00480087	0.000871502	0.0114987	0.00427376	30.3461
SHBG	VLDL-C	rs138824	22	50169852	A	G	-0.00858705	0.00147643	0.0140453	0.00728081	33.8269
SHBG	VLDL-C	rs2284064	22	38547395	C	A	0.00515997	0.000870988	-0.0140613	0.00427244	35.097
SHBG	VLDL-C	rs28412679	22	50730320	C	T	0.0047105	0.000848855	0.00525172	0.00415814	30.7941
SHBG	VLDL-C	rs3946137	22	38988115	G	A	-0.0056749	0.000884748	0.0113794	0.00433057	41.1412
SHBG	VLDL-C	rs397701	22	20032327	C	T	0.00460388	0.000869329	-0.00855352	0.004265	28.0466
SHBG	VLDL-C	rs4820091	22	21940189	G	T	0.0106693	0.00109993	-0.00638293	0.00536876	94.0896
SHBG	VLDL-C	rs6005840	22	29101357	G	A	-0.011982	0.000898782	0.00667849	0.00440797	177.726
SHBG	VLDL-C	rs7289655	22	24335228	C	A	0.0067423	0.000883989	0.00308069	0.00434211	58.1731
SHBG	VLDL-C	rs9712839	22	28483348	C	T	-0.0100415	0.00155376	0.00646303	0.00763578	41.7666

## Sheet: ST 9
Exposure	Outcome	SNP	CHR	POS	EA	OA	Beta.exposure	Se.exposure	Beta.outcome	Se.outcome	F-statistic
SHBG	LDL-C	rs10753556	1	23732762	G	A	0.00950907	0.00125778	0.0179944	0.00285205	57.1566
SHBG	LDL-C	rs10797877	1	171075556	T	C	-0.00646556	0.000832997	-0.00882243	0.00189064	60.2456
SHBG	LDL-C	rs11121695	1	11229515	A	G	0.00903922	0.00097909	-0.00357223	0.00221797	85.2347
SHBG	LDL-C	rs1172128	1	205245233	G	A	-0.0110181	0.0014996	0.00883413	0.00340839	53.9837
SHBG	LDL-C	rs12138803	1	172348823	T	C	-0.00605624	0.000937423	0.00910492	0.00212877	41.7383
SHBG	LDL-C	rs12385720	1	93539383	A	G	-0.00698484	0.000866394	-0.00748015	0.00196745	64.9953
SHBG	LDL-C	rs141845046	1	154987704	T	C	0.0149073	0.00287436	-0.0284474	0.00651978	26.8977
SHBG	LDL-C	rs144613238	1	61693017	AATTT	A	0.0194602	0.00157202	-0.0224888	0.00358786	153.242
SHBG	LDL-C	rs146199089	1	150314457	A	G	0.024099	0.00317127	0.00183588	0.00721657	57.7473
SHBG	LDL-C	rs16842246	1	197982013	C	T	0.0119613	0.00179532	0.00961801	0.00407339	44.3888
SHBG	LDL-C	rs1730859	1	107617707	A	G	-0.025506	0.000881996	-0.0151535	0.00200235	836.28
SHBG	LDL-C	rs200009640	1	113202203	T	TCTCTC	0.00529261	0.00104108	-0.00300406	0.00236002	25.8447
SHBG	LDL-C	rs201468966	1	39976059	CA	C	-0.012422	0.000990453	0.000332584	0.00224758	157.295
SHBG	LDL-C	rs2107518	1	93247835	A	C	0.00567097	0.000861455	0.0156087	0.00195527	43.3361
SHBG	LDL-C	rs213494	1	54877103	T	C	-0.00588942	0.000871399	0.0102771	0.00197621	45.6784
SHBG	LDL-C	rs2247213	1	221055463	A	G	-0.01231	0.000884341	-0.0149908	0.00200486	193.766
SHBG	LDL-C	rs267733	1	150958836	G	A	-0.0122992	0.00112924	-0.0187326	0.00256622	118.626
SHBG	LDL-C	rs2755263	1	67529243	G	A	0.00467465	0.000838402	0.000882745	0.00190294	31.0881
SHBG	LDL-C	rs28549287	1	110230138	A	G	-0.0132659	0.00108208	-0.0129305	0.00245435	150.299
SHBG	LDL-C	rs3001032	1	219727779	C	T	0.0111685	0.000891087	-0.00867373	0.00202289	157.09
SHBG	LDL-C	rs34517439	1	78450517	A	C	0.0092581	0.00127962	0.000716692	0.00291973	52.3458
SHBG	LDL-C	rs35568851	1	25766501	CT	C	0.00836953	0.000840582	0.0287763	0.00190742	99.1384
SHBG	LDL-C	rs36086195	1	16510894	T	C	0.0113699	0.000842073	0.0194693	0.00191039	182.311
SHBG	LDL-C	rs4310395	1	232795105	G	A	0.00446349	0.000837462	-0.0046352	0.0019007	28.4066
SHBG	LDL-C	rs4639796	1	197126649	A	G	-0.0124336	0.00113343	0.0100483	0.0025698	120.338
SHBG	LDL-C	rs469882	1	91530432	C	A	-0.00884139	0.00104888	-0.0139478	0.0023804	71.0542
SHBG	LDL-C	rs559986	1	35841258	T	C	-0.0115	0.00143915	0.00950002	0.00324806	63.8533
SHBG	LDL-C	rs58807574	1	51497278	C	T	0.011398	0.00135086	-0.00447145	0.0030608	71.1929
SHBG	LDL-C	rs61830291	1	221001142	C	A	0.00885776	0.00141119	0.0197576	0.00321205	39.3982
SHBG	LDL-C	rs670323	1	177868990	A	G	0.0102826	0.00101938	-0.00720892	0.00231906	101.75
SHBG	LDL-C	rs6703810	1	39345358	C	T	0.00964835	0.00156156	0.000443072	0.00354793	38.1759
SHBG	LDL-C	rs71514237	1	23824647	T	G	0.00722387	0.000915909	0.0134338	0.00207766	62.2064
SHBG	LDL-C	rs7515496	1	235408221	A	G	0.0103017	0.00127831	0.00325205	0.00289776	64.945
SHBG	LDL-C	rs7539725	1	10125407	G	A	0.00651944	0.00121025	0.000538108	0.00274336	29.0182
SHBG	LDL-C	rs7542169	1	166864373	G	A	-0.00584448	0.00084939	-0.00459111	0.00192774	47.3454
SHBG	LDL-C	rs9427104	1	154589232	T	C	0.0122622	0.000831549	-0.00377984	0.00188666	217.451
SHBG	LDL-C	rs9970073	1	214156165	A	G	0.00686723	0.000867455	-0.00772498	0.00196617	62.6714
SHBG	LDL-C	rs1006898	2	27424496	A	G	-0.0248284	0.00162467	0.0329978	0.00369251	233.543
SHBG	LDL-C	rs10169561	2	180458771	C	T	0.00475254	0.000836539	-0.000513254	0.0019013	32.276
SHBG	LDL-C	rs10188870	2	191061633	T	G	-0.00463706	0.000985953	-0.00359823	0.00223979	22.1194
SHBG	LDL-C	rs10202868	2	191563991	C	T	-0.0105144	0.000980339	0.00191968	0.00222773	115.031
SHBG	LDL-C	rs10210970	2	28646847	T	C	-0.00928491	0.00123763	0.0116182	0.00280008	56.2825
SHBG	LDL-C	rs1047891	2	211540507	A	C	0.00989238	0.000893791	0.000895132	0.00203014	122.498
SHBG	LDL-C	rs11164095	2	97155208	T	C	0.00565478	0.000930736	0.000737454	0.00211171	36.9129
SHBG	LDL-C	rs11387790	2	631396	TA	T	0.00588967	0.00110563	0.00103015	0.00250602	28.3767
SHBG	LDL-C	rs13389219	2	165528876	T	C	0.0159608	0.000850513	-0.0183414	0.00193324	352.166
SHBG	LDL-C	rs1354066	2	227423777	C	T	-0.0145409	0.00259775	-0.00109059	0.00591429	31.332
SHBG	LDL-C	rs1375045	2	112263087	A	G	0.00744514	0.000977911	-0.00475526	0.00222052	57.9625
SHBG	LDL-C	rs16830920	2	135465466	C	A	-0.00689977	0.00127467	0.0142755	0.00287233	29.3004
SHBG	LDL-C	rs17008851	2	61606097	G	A	0.00957649	0.00122668	-0.0103473	0.00277545	60.9467
SHBG	LDL-C	rs185241389	2	112024305	T	C	0.00771681	0.00134464	-0.0020358	0.00305427	32.9354
SHBG	LDL-C	rs2004349	2	219289643	G	A	0.00851312	0.000841969	-0.00940468	0.00191315	102.232
SHBG	LDL-C	rs2364717	2	178101235	T	C	0.00603367	0.000839826	-0.00576204	0.00190815	51.616
SHBG	LDL-C	rs2542522	2	71609785	A	G	0.00741058	0.00136452	-0.00442851	0.00311238	29.4947
SHBG	LDL-C	rs2943641	2	227093745	C	T	-0.0143553	0.000869134	0.0110234	0.00197569	272.804
SHBG	LDL-C	rs35135293	2	20363666	T	C	-0.00761704	0.000835288	-0.0214002	0.0018977	83.1572
SHBG	LDL-C	rs35676483	2	223540323	C	T	0.00660027	0.00120605	0.00280517	0.00274886	29.9497
SHBG	LDL-C	rs3761706	2	111899881	A	G	-0.0177971	0.00170457	-0.00559342	0.00387101	109.011
SHBG	LDL-C	rs4128205	2	165467068	C	A	-0.00549342	0.000837529	0.00493419	0.00190392	43.0215
SHBG	LDL-C	rs57467915	2	220081416	A	G	-0.0218329	0.00340965	-0.010852	0.00779584	41.0018
SHBG	LDL-C	rs58304838	2	208453465	G	T	0.00722059	0.000883695	0.00836439	0.00200702	66.7637
SHBG	LDL-C	rs6546096	2	64906295	G	A	-0.0205091	0.000949405	0.0157094	0.00215663	466.649
SHBG	LDL-C	rs6547692	2	27734972	A	G	0.030476	0.000837045	-0.042927	0.00190175	1325.62
SHBG	LDL-C	rs6736913	2	42510018	G	A	-0.032452	0.0028969	-0.0361159	0.00662069	125.492
SHBG	LDL-C	rs6742215	2	65690496	G	A	-0.00601154	0.000835443	0.00812403	0.00189827	51.7771
SHBG	LDL-C	rs6758199	2	70537173	T	C	-0.0182805	0.00167867	0.0149009	0.00380903	118.589
SHBG	LDL-C	rs72798731	2	32515337	T	C	0.0144295	0.00234148	0.0164568	0.00535286	37.9771
SHBG	LDL-C	rs7557491	2	64852557	A	C	0.00610934	0.00110035	0.00218698	0.00250472	30.8267
SHBG	LDL-C	rs7607768	2	146352540	T	G	0.00533593	0.000854138	-0.00684239	0.0019395	39.0269
SHBG	LDL-C	rs9677933	2	121337280	T	C	0.00729245	0.00113913	0.00530642	0.00258698	40.9827
SHBG	LDL-C	rs11130982	3	64728312	G	T	-0.00540845	0.000924263	0.00711828	0.00211156	34.2416
SHBG	LDL-C	rs113986045	3	135742057	GTGTTTTGTTT	G	0.00945168	0.00101241	-0.0133742	0.00231678	87.1576
SHBG	LDL-C	rs12487736	3	47459679	T	C	-0.00866661	0.000845413	0.000495156	0.00193432	105.09
SHBG	LDL-C	rs12636106	3	122164156	T	C	0.00601812	0.00113937	0.0212801	0.00261079	27.8992
SHBG	LDL-C	rs13059141	3	52841220	A	G	0.00944204	0.00131211	-0.0134328	0.00300844	51.7835
SHBG	LDL-C	rs13082048	3	86964322	G	A	-0.00575917	0.000874639	0.00401936	0.00200476	43.3573
SHBG	LDL-C	rs13315174	3	105406468	A	G	-0.00806694	0.00101713	-0.00867622	0.00233017	62.902
SHBG	LDL-C	rs1456330	3	183400967	G	A	-0.00664095	0.000966961	0.00868597	0.00221307	47.1675
SHBG	LDL-C	rs1965132	3	69147519	A	C	-0.00545868	0.000844336	-0.00477247	0.0019321	41.797
SHBG	LDL-C	rs2176887	3	101105268	T	C	0.0091861	0.00166724	0.0050416	0.0038024	30.3575
SHBG	LDL-C	rs34175495	3	58325734	A	G	-0.00824915	0.00148406	-0.0382296	0.00339359	30.8969
SHBG	LDL-C	rs34970607	3	123090360	A	G	0.00652124	0.000944328	-0.00246049	0.0021662	47.6886
SHBG	LDL-C	rs56330132	3	138077176	CTCA	C	-0.00771718	0.00108278	0.00577866	0.00247908	50.7969
SHBG	LDL-C	rs57158761	3	185371172	G	A	-0.00861913	0.000843687	-0.00244865	0.00193234	104.367
SHBG	LDL-C	rs6776396	3	124321704	T	C	0.00519621	0.000971033	-0.00342241	0.00222181	28.6355
SHBG	LDL-C	rs6792725	3	24520283	G	A	0.0148285	0.000933902	-0.0115257	0.00213568	252.111
SHBG	LDL-C	rs687339	3	135932359	T	C	-0.0273541	0.000997176	0.0222358	0.00228213	752.491
SHBG	LDL-C	rs7430950	3	196233136	C	A	-0.00597654	0.000962787	0.00310014	0.00220754	38.5336
SHBG	LDL-C	rs7623513	3	142100428	C	A	0.00650492	0.00125148	-0.0174233	0.00286906	27.0169
SHBG	LDL-C	rs7628382	3	70641810	G	A	-0.0046927	0.000842083	-6.25e-05	0.0019269	31.0553
SHBG	LDL-C	rs77395777	3	24372670	T	C	-0.0170906	0.00272864	0.00675064	0.00623427	39.2303
SHBG	LDL-C	rs79287178	3	172294500	A	G	-0.0368717	0.0025168	0.0197399	0.00577954	214.629
SHBG	LDL-C	rs9823108	3	56655202	A	C	-0.00556313	0.000871596	0.00886931	0.00199605	40.7388
SHBG	LDL-C	rs9823118	3	129721303	A	G	0.0058211	0.000911177	-0.000366269	0.00208559	40.8136
SHBG	LDL-C	rs9849142	3	172221249	A	G	0.00581315	0.000967113	0.00392377	0.00221859	36.1301
SHBG	LDL-C	rs10002832	4	124672556	G	A	0.00713503	0.00130093	0.0188663	0.00297839	30.0804
SHBG	LDL-C	rs114053844	4	110465025	C	T	0.0280888	0.00327572	0.0265503	0.00752393	73.528
SHBG	LDL-C	rs11729169	4	171019391	T	C	0.010678	0.0013509	-0.0104491	0.003096	62.4789
SHBG	LDL-C	rs13108218	4	3443931	G	A	-0.0235093	0.000866221	-0.0275204	0.00198645	736.583
SHBG	LDL-C	rs13150068	4	88203828	G	A	-0.0182465	0.000842991	0.00707352	0.00193317	468.504
SHBG	LDL-C	rs2602856	4	100029145	A	C	-0.0133519	0.000882151	0.00325664	0.00202384	229.087
SHBG	LDL-C	rs2724475	4	17946432	C	T	-0.00727298	0.000950363	0.00739525	0.00217986	58.566
SHBG	LDL-C	rs28473232	4	37406477	G	A	0.00550183	0.000994053	0.00520522	0.0022774	30.6334
SHBG	LDL-C	rs28636815	4	77197397	G	A	0.0125467	0.000861428	0.00437387	0.00197666	212.139
SHBG	LDL-C	rs28925904	4	144359490	T	C	-0.0211688	0.00267361	-0.0249736	0.00615156	62.6897
SHBG	LDL-C	rs2970877	4	23887454	G	T	0.00853285	0.000915841	-0.00995484	0.00210454	86.8057
SHBG	LDL-C	rs34052949	4	88392585	G	A	-0.00660411	0.000991029	0.00687802	0.00227356	44.4075
SHBG	LDL-C	rs34154818	4	89726823	AT	A	-0.00645585	0.000847443	0.00610445	0.00194337	58.0344
SHBG	LDL-C	rs371002228	4	170866107	CAAA	C	0.00917189	0.00142078	-0.00924565	0.00325664	41.6739
SHBG	LDL-C	rs376263969	4	966342	C	A	-0.0108586	0.00207616	0.00786326	0.00474355	27.3543
SHBG	LDL-C	rs4691375	4	157650930	G	A	0.00861725	0.000894914	-0.00357887	0.00205029	92.7203
SHBG	LDL-C	rs55715738	4	104130189	G	A	0.00501769	0.000859312	-0.000162942	0.00197042	34.0962
SHBG	LDL-C	rs6531735	4	39686332	A	G	-0.00454756	0.00083542	0.00149482	0.00191594	29.6311
SHBG	LDL-C	rs6848998	4	128989327	A	G	0.0070649	0.000862764	0.00527314	0.00198149	67.0545
SHBG	LDL-C	rs73193388	4	3401678	T	C	0.0103167	0.00122821	0.00534112	0.0028068	70.5564
SHBG	LDL-C	rs7678138	4	120106766	A	G	-0.0105258	0.00126115	-0.0153142	0.00289711	69.6589
SHBG	LDL-C	rs7696472	4	69538180	A	G	0.0130025	0.000836596	0.0162556	0.00191829	241.558
SHBG	LDL-C	rs78890745	4	159834474	A	G	0.0170398	0.00134787	0.00107204	0.0030993	159.821
SHBG	LDL-C	rs819203	4	56257103	G	A	-0.00544289	0.00092472	0.00383621	0.00212243	34.6448
SHBG	LDL-C	rs10041660	5	122650224	C	T	0.00533902	0.000847214	0.0141501	0.00193425	39.7134
SHBG	LDL-C	rs138373837	5	36219710	T	C	0.0176042	0.00274092	-0.0228653	0.00628087	41.2515
SHBG	LDL-C	rs138611541	5	56228040	C	T	-0.0110124	0.00157632	2.68e-05	0.00359616	48.8062
SHBG	LDL-C	rs152439	5	141924395	C	T	-0.0094523	0.00163568	0.00474976	0.00373775	33.3948
SHBG	LDL-C	rs2522064	5	131806488	A	G	0.00983175	0.00107748	-0.0203535	0.00245225	83.2613
SHBG	LDL-C	rs2703636	5	72922647	T	C	0.00635714	0.000941015	-0.0042797	0.00214802	45.6384
SHBG	LDL-C	rs2914233	5	158013856	C	T	-0.0115824	0.00103484	0.00504901	0.00236203	125.271
SHBG	LDL-C	rs329120	5	133861756	T	C	-0.00907848	0.00084959	-0.000719853	0.00193898	114.185
SHBG	LDL-C	rs40270	5	55804552	C	A	-0.0161631	0.000998064	0.00484835	0.00227754	262.26
SHBG	LDL-C	rs4073358	5	112382137	T	C	0.00460884	0.000838605	-0.00232521	0.00191406	30.2043
SHBG	LDL-C	rs4266430	5	38749736	T	C	0.00493986	0.000837846	-0.00062831	0.00191306	34.7617
SHBG	LDL-C	rs4478317	5	122766724	A	G	-0.00779417	0.00122808	-0.013688	0.0028072	40.2797
SHBG	LDL-C	rs4976033	5	67714246	G	A	-0.00722948	0.000865074	0.00599861	0.00197399	69.8405
SHBG	LDL-C	rs57653595	5	156736491	G	A	0.0112112	0.0018319	-0.017098	0.00418657	37.4542
SHBG	LDL-C	rs72709458	5	1283755	T	C	-0.00572171	0.00104579	-0.000168946	0.00238754	29.9339
SHBG	LDL-C	rs72753349	5	57392079	T	C	0.0113378	0.0021097	-0.00411497	0.00477665	28.8813
SHBG	LDL-C	rs75049939	5	173334219	G	T	-0.00715618	0.000909836	0.000521746	0.0020776	61.8638
SHBG	LDL-C	rs11155787	6	151686905	T	C	-0.00554468	0.000872139	0.00611374	0.00198538	40.4186
SHBG	LDL-C	rs12661232	6	130379160	C	T	-0.0108082	0.000904479	0.0139586	0.00206029	142.794
SHBG	LDL-C	rs151288714	6	139839768	AAAAC	A	0.00546989	0.000840173	-0.0155255	0.00191478	42.3857
SHBG	LDL-C	rs2208605	6	55572187	C	T	0.00675651	0.00103321	-0.002482	0.00235278	42.7629
SHBG	LDL-C	rs2299055	6	15398331	G	A	-0.0074681	0.00130391	-0.00408288	0.00297709	32.8039
SHBG	LDL-C	rs2524158	6	31260318	C	A	-0.0106395	0.00111705	0.00140695	0.0025468	90.7188
SHBG	LDL-C	rs28360642	6	41667506	C	A	-0.0163796	0.00115099	-0.000358129	0.0026211	202.518
SHBG	LDL-C	rs34499031	6	20676414	TAA	T	-0.00833951	0.00095192	0.00135512	0.00216534	76.7503
SHBG	LDL-C	rs4052755	6	19914496	T	C	0.00597476	0.000925585	-0.00046537	0.00210705	41.6685
SHBG	LDL-C	rs4472353	6	96078826	C	T	0.00665541	0.00114767	-0.0078347	0.00261352	33.6291
SHBG	LDL-C	rs4709746	6	164133001	T	C	0.00992161	0.00123753	-0.00955711	0.00281786	64.2766
SHBG	LDL-C	rs66883945	6	139317827	GC	G	0.00688011	0.00108019	0.0190425	0.00246949	40.5686
SHBG	LDL-C	rs668871	6	160769811	T	C	0.0176137	0.00084042	-0.0300646	0.00191235	439.247
SHBG	LDL-C	rs6922556	6	25723527	A	G	-0.00457551	0.000849379	0.0140935	0.00193421	29.0186
SHBG	LDL-C	rs7753558	6	117523471	A	C	-0.00524106	0.000876054	0.00346361	0.00199441	35.7912
SHBG	LDL-C	rs9266303	6	31329609	T	G	-0.0135061	0.00113544	-0.000261731	0.00258892	141.492
SHBG	LDL-C	rs9272718	6	32609379	T	C	-0.00661491	0.000891146	-0.0156615	0.00203113	55.0998
SHBG	LDL-C	rs9296676	6	52255787	C	T	0.00529966	0.000994565	0.00200993	0.00226903	28.3942
SHBG	LDL-C	rs9375477	6	127204623	G	A	-0.0079594	0.00116436	0.00500906	0.00264383	46.729
SHBG	LDL-C	rs9379084	6	7231843	A	G	-0.0138383	0.00135024	-0.000422632	0.00307352	105.037
SHBG	LDL-C	rs9458800	6	163753143	C	T	-0.00478267	0.000849562	0.0027471	0.00193566	31.6921
SHBG	LDL-C	rs1003009	7	99223959	C	T	0.0101111	0.00155785	0.00997064	0.00356193	42.1255
SHBG	LDL-C	rs10245356	7	101906354	T	C	0.00621403	0.000864747	0.00546297	0.00197777	51.6379
SHBG	LDL-C	rs10278546	7	100516003	C	A	0.0155847	0.00106012	0.0195261	0.00242355	216.116
SHBG	LDL-C	rs10622246	7	28187111	ATTTT	A	0.0111199	0.000838248	-0.00272417	0.0019174	175.977
SHBG	LDL-C	rs114949263	7	150498245	C	T	0.0150821	0.00133402	0.00617974	0.00304635	127.82
SHBG	LDL-C	rs11556924	7	129663496	T	C	0.00772855	0.000857832	-0.00572679	0.00196322	81.1693
SHBG	LDL-C	rs11770446	7	77358072	G	A	0.00740196	0.000923459	0.0052464	0.00211496	64.2478
SHBG	LDL-C	rs11772918	7	46609344	G	A	-0.00484229	0.000846888	0.00322685	0.00193772	32.6926
SHBG	LDL-C	rs1229492	7	81564122	C	T	-0.0108618	0.000951704	-0.0123172	0.00217379	130.257
SHBG	LDL-C	rs12701263	7	32962089	T	C	0.00484343	0.000854653	-0.000655256	0.0019538	32.1164
SHBG	LDL-C	rs149092986	7	111624089	C	T	-0.0163666	0.00284838	0.00147075	0.00653918	33.0157
SHBG	LDL-C	rs1534696	7	26397239	A	C	0.00480393	0.000838411	-0.00599131	0.00191806	32.8306
SHBG	LDL-C	rs157935	7	130585553	G	T	0.0115652	0.000912852	-0.0137751	0.00208969	160.511
SHBG	LDL-C	rs17471520	7	27178790	C	T	0.00864886	0.0014592	0.00401465	0.00334652	35.1308
SHBG	LDL-C	rs199861415	7	44798697	AC	A	0.00813397	0.00108381	-0.00799745	0.00248271	56.3247
SHBG	LDL-C	rs2280552	7	1976263	T	C	0.00796985	0.000869573	0.00358932	0.00198821	84.0017
SHBG	LDL-C	rs2462661	7	6702311	G	T	0.0070844	0.00084969	0.000626528	0.00194595	69.5161
SHBG	LDL-C	rs2696887	7	135166999	C	T	-0.00471298	0.000856416	-0.00230293	0.00195802	30.2846
SHBG	LDL-C	rs2723572	7	17888587	C	T	-0.00504647	0.00083673	-0.00516365	0.00191441	36.3751
SHBG	LDL-C	rs35140741	7	15906686	CAAAAAAAA	C	0.00575582	0.000871071	-0.00505727	0.00199174	43.6624
SHBG	LDL-C	rs42374	7	116444070	C	T	-0.00584547	0.000842364	-0.0102548	0.00192541	48.1548
SHBG	LDL-C	rs445	7	92408370	T	C	-0.0116821	0.00142785	0.00930236	0.00324381	66.9386
SHBG	LDL-C	rs55747707	7	73037366	A	G	0.00809829	0.00104217	-0.012081	0.00238517	60.3823
SHBG	LDL-C	rs62472728	7	143105566	T	C	0.0120196	0.0017696	0.016479	0.0040432	46.1349
SHBG	LDL-C	rs6948767	7	86862750	A	G	0.0144537	0.00217006	-0.0134599	0.00496013	44.3624
SHBG	LDL-C	rs7015	7	97920623	G	A	0.0339417	0.00107682	0.0223753	0.00246641	993.53
SHBG	LDL-C	rs7794048	7	46275882	A	G	-0.0131746	0.00172727	-0.000499583	0.00395058	58.1774
SHBG	LDL-C	rs7808581	7	156194185	T	C	-0.00495663	0.000847731	-0.00310559	0.00193907	34.1867
SHBG	LDL-C	rs10086016	8	36847709	C	T	-0.00738878	0.00112489	0.00369821	0.00255465	43.1445
SHBG	LDL-C	rs10102041	8	59433911	T	G	-0.00573023	0.00097985	0.0180727	0.00223328	34.1999
SHBG	LDL-C	rs10504255	8	59398461	A	G	0.0112245	0.000887044	-0.0401252	0.00202257	160.119
SHBG	LDL-C	rs113880645	8	81266924	CT	C	0.0117556	0.00088893	0.00200835	0.00202721	174.886
SHBG	LDL-C	rs11774700	8	118220270	C	T	0.00615518	0.000913303	-0.00855658	0.00208648	45.4205
SHBG	LDL-C	rs142649749	8	145062057	TA	T	0.00669267	0.000993665	0.0221022	0.002264	45.3648
SHBG	LDL-C	rs2721195	8	145677011	C	T	-0.00965032	0.000841046	0.00384953	0.00191889	131.657
SHBG	LDL-C	rs4240624	8	9184231	A	G	0.0221708	0.00145318	0.0562846	0.00332233	232.768
SHBG	LDL-C	rs440837	8	81461974	G	A	0.0188488	0.00103881	0.00389559	0.00236484	329.227
SHBG	LDL-C	rs5892750	8	81880253	CA	C	0.0132783	0.00104356	0.00793212	0.00238392	161.901
SHBG	LDL-C	rs6557781	8	21937667	C	T	0.00693775	0.00116591	0.0189797	0.00266186	35.4085
SHBG	LDL-C	rs6601302	8	9239458	G	T	-0.00624298	0.000970707	-0.0181185	0.00221744	41.3626
SHBG	LDL-C	rs72656010	8	57122215	C	T	-0.00822711	0.00124459	0.00664703	0.0028312	43.696
SHBG	LDL-C	rs72663955	8	71139330	G	T	-0.00726042	0.00123739	-0.00581316	0.00281874	34.4279
SHBG	LDL-C	rs76120024	8	12623287	GT	G	-0.00652181	0.000903624	-0.000569587	0.00205963	52.0908
SHBG	LDL-C	rs76767219	8	81426196	A	C	0.0425796	0.002291	0.0112137	0.00523254	345.424
SHBG	LDL-C	rs7823971	8	72471728	A	C	-0.00678316	0.00105423	0.0120373	0.00240208	41.3993
SHBG	LDL-C	rs7828742	8	116960729	G	A	-0.00750701	0.000859722	0.00210545	0.00196163	76.2461
SHBG	LDL-C	rs9644032	8	23414822	G	T	-0.00715357	0.000868917	-0.00366947	0.0019806	67.7781
SHBG	LDL-C	rs10733608	9	117148430	T	G	0.00830085	0.00084449	0.0108537	0.00193033	96.6176
SHBG	LDL-C	rs10811662	9	22134253	A	G	0.00712583	0.00110676	-0.00657122	0.0025307	41.4538
SHBG	LDL-C	rs11515536	9	101771183	T	C	0.00676726	0.00124351	-0.00577983	0.00284295	29.6161
SHBG	LDL-C	rs143554698	9	95538573	T	C	-0.00820066	0.00120729	0.00546074	0.00275615	46.1397
SHBG	LDL-C	rs16907358	9	94042307	C	T	-0.00635433	0.00106995	-0.0101912	0.00244289	35.2706
SHBG	LDL-C	rs2416800	9	123544003	G	A	-0.00663332	0.000848553	0.00112321	0.0019406	61.1088
SHBG	LDL-C	rs35233014	9	137268177	A	C	-0.0137386	0.000968721	0.000827578	0.00221099	201.135
SHBG	LDL-C	rs35234337	9	35661243	T	C	-0.00553933	0.00096104	-0.00360531	0.00219459	33.2224
SHBG	LDL-C	rs4567095	9	4309006	T	C	0.00666558	0.000909477	-0.00292712	0.00207842	53.7146
SHBG	LDL-C	rs62577365	9	137019331	T	C	-0.0108291	0.00184039	-0.00396431	0.00421484	34.623
SHBG	LDL-C	rs62580766	9	113034490	T	C	0.0109816	0.00108863	0.00381653	0.00248236	101.758
SHBG	LDL-C	rs74551598	9	117177566	C	A	-0.00547869	0.000979206	-0.00499441	0.00223924	31.3044
SHBG	LDL-C	rs7847560	9	113207962	C	A	0.00629773	0.00110528	-0.00194997	0.00251984	32.4656
SHBG	LDL-C	rs7860634	9	139089679	A	G	0.00953895	0.000847153	-0.0123002	0.00193545	126.788
SHBG	LDL-C	rs820503	9	6667928	A	C	-0.0120646	0.00121736	0.011101	0.00278117	98.2173
SHBG	LDL-C	rs9697210	9	131468740	A	G	-0.0159893	0.00118978	-0.0241046	0.00271515	180.603
SHBG	LDL-C	rs112924565	10	104888866	A	G	0.00928804	0.000977023	-0.00179319	0.00224733	90.373
SHBG	LDL-C	rs12263369	10	94823343	T	C	-0.0104056	0.000846755	0.0270381	0.00194894	151.015
SHBG	LDL-C	rs12264388	10	103697290	G	A	-0.0100588	0.00181733	0.0150272	0.00419764	30.6355
SHBG	LDL-C	rs12770588	10	21709301	G	A	0.00553486	0.0010752	-0.00577742	0.00247439	26.4993
SHBG	LDL-C	rs142020186	10	65658538	TAAC	T	0.0217918	0.00298672	0.00416436	0.0068308	53.235
SHBG	LDL-C	rs191531655	10	65501245	T	C	0.0360736	0.00308401	0.000900632	0.00711494	136.819
SHBG	LDL-C	rs34390319	10	63960611	C	T	0.0140167	0.00139962	-0.00552358	0.00323311	100.293
SHBG	LDL-C	rs36062478	10	89722731	C	T	-0.0054276	0.00115584	0.00808668	0.00266834	22.0506
SHBG	LDL-C	rs3737178	10	31607215	G	A	-0.0102005	0.00193835	-0.0148115	0.00439546	27.6935
SHBG	LDL-C	rs4564213	10	65400352	T	G	-0.028142	0.000882756	-0.0076839	0.00203453	1016.32
SHBG	LDL-C	rs61854105	10	65541338	A	G	-0.0176256	0.00193551	-0.00202788	0.00445904	82.9272
SHBG	LDL-C	rs7082066	10	64998971	G	A	0.0392576	0.00107099	0.0125284	0.00246445	1343.62
SHBG	LDL-C	rs72783094	10	49686734	G	A	-0.00827063	0.00146082	-0.00676478	0.00336294	32.0541
SHBG	LDL-C	rs7893136	10	122926460	T	C	0.0184224	0.00291345	-0.00667843	0.00671644	39.9832
SHBG	LDL-C	rs7903146	10	114758349	T	C	-0.0095782	0.000916736	0.00694089	0.00211009	109.164
SHBG	LDL-C	rs79717793	10	5262267	A	G	-0.0207012	0.00115177	-0.008612	0.00265642	323.042
SHBG	LDL-C	rs1037169	11	13361005	C	T	-0.0117228	0.000906735	0.00345197	0.00206486	167.148
SHBG	LDL-C	rs10769256	11	47378396	T	C	-0.00625187	0.000858313	-0.0002778	0.0019543	53.0553
SHBG	LDL-C	rs10895276	11	102083695	T	C	-0.00876384	0.000886943	-0.00854492	0.00202258	97.6332
SHBG	LDL-C	rs10902121	11	306791	C	T	-0.00647384	0.000894795	-0.00244096	0.00203828	52.3452
SHBG	LDL-C	rs1255528	11	95299962	A	G	-0.00656989	0.00105689	-0.00863268	0.00241573	38.6417
SHBG	LDL-C	rs12797706	11	65561369	A	G	0.0135305	0.000997188	0.00544262	0.00227204	184.108
SHBG	LDL-C	rs12797969	11	3019216	T	C	-0.00618492	0.000930869	-0.00610868	0.00211862	44.146
SHBG	LDL-C	rs138526953	11	118793479	A	C	-0.0162828	0.00292555	0.00281855	0.0067164	30.9773
SHBG	LDL-C	rs142344887	11	50658045	A	C	0.0217292	0.00396881	-0.0290587	0.00908706	29.9755
SHBG	LDL-C	rs174533	11	61549025	A	G	-0.0096524	0.000880248	-0.0400723	0.00201001	120.243
SHBG	LDL-C	rs2074310	11	17421886	C	T	0.00603772	0.000874784	-0.00351405	0.00199422	47.637
SHBG	LDL-C	rs2292910	11	45903613	C	A	-0.00572771	0.000896205	0.00227999	0.00204245	40.8458
SHBG	LDL-C	rs2351958	11	16248020	A	C	-0.0101825	0.000860288	-0.00946167	0.00195983	140.095
SHBG	LDL-C	rs2924545	11	68883281	A	G	-0.00747125	0.000850341	-0.00355931	0.00193813	77.197
SHBG	LDL-C	rs3842763	11	2179204	T	G	0.0107267	0.000996537	0.00476955	0.00226643	115.863
SHBG	LDL-C	rs55771168	11	119070949	C	T	0.00689457	0.000943823	-0.000613228	0.00214839	53.3621
SHBG	LDL-C	rs558531	11	95086353	A	G	0.00504829	0.000968717	-0.000997481	0.00220517	27.1578
SHBG	LDL-C	rs62618693	11	32956492	T	C	0.0158869	0.00201449	-0.00310273	0.00460864	62.1939
SHBG	LDL-C	rs631695	11	69283303	G	T	-0.013996	0.000849521	-0.002159	0.00193688	271.431
SHBG	LDL-C	rs11110390	12	100874901	T	C	-0.0090118	0.000885212	-0.011625	0.00203103	103.64
SHBG	LDL-C	rs113257350	12	120381998	T	C	-0.0172861	0.00293506	0.0050743	0.0067714	34.6865
SHBG	LDL-C	rs11829410	12	21132574	G	A	-0.0168689	0.00186025	0.00183788	0.004257	82.2301
SHBG	LDL-C	rs12311848	12	124486851	G	A	0.0100424	0.000885755	-0.0182936	0.00202954	128.543
SHBG	LDL-C	rs12313762	12	57692470	T	C	0.0171083	0.000975384	-0.0224754	0.00224233	307.654
SHBG	LDL-C	rs141881700	12	101056213	A	G	-0.0527462	0.00384072	-0.0275715	0.00871341	188.607
SHBG	LDL-C	rs145775785	12	65902265	T	C	0.0228582	0.00356356	-0.0163776	0.00821241	41.1449
SHBG	LDL-C	rs17201502	12	50285562	T	C	0.00513741	0.000877986	0.00170218	0.00201381	34.2384
SHBG	LDL-C	rs1725788	12	131608476	G	A	0.00550669	0.000988565	-0.00186054	0.00226611	31.0292
SHBG	LDL-C	rs1872992	12	26457190	G	A	-0.00614131	0.000971656	0.00404969	0.00222811	39.9482
SHBG	LDL-C	rs2017594	12	122631208	T	G	0.00667508	0.00106404	-0.000200278	0.00244457	39.3547
SHBG	LDL-C	rs2393791	12	121423956	T	C	0.0154352	0.00086112	-0.0301515	0.00197477	321.29
SHBG	LDL-C	rs2583920	12	66186792	G	A	-0.00939612	0.00142454	0.00718461	0.0032461	43.5059
SHBG	LDL-C	rs35643911	12	20942031	AT	A	0.0173279	0.00179333	0.000759314	0.00411711	93.3623
SHBG	LDL-C	rs35998099	12	24199790	AT	A	0.00570479	0.000963054	0.00194003	0.002208	35.0896
SHBG	LDL-C	rs372371648	12	50758821	CA	C	0.0105566	0.000891338	0.0139878	0.00204545	140.27
SHBG	LDL-C	rs374335	12	77457439	G	A	-0.00610739	0.000897874	0.00598379	0.00205914	46.268
SHBG	LDL-C	rs4980839	12	712980	C	T	-0.00459809	0.000839931	-0.00788694	0.00192795	29.9687
SHBG	LDL-C	rs56196860	12	2908330	A	C	0.0234832	0.00238797	-0.00775612	0.00549252	96.7068
SHBG	LDL-C	rs57743625	12	21367633	A	G	-0.0300891	0.00114066	-0.00393485	0.00261386	695.835
SHBG	LDL-C	rs7136446	12	102838515	T	C	-0.00724741	0.000850087	-0.00835161	0.00194865	72.684
SHBG	LDL-C	rs7306128	12	21132187	G	A	-0.0168692	0.00186028	0.00183832	0.00425707	82.2304
SHBG	LDL-C	rs76895963	12	4384844	G	T	0.0729231	0.00321418	-0.0709513	0.00741143	514.742
SHBG	LDL-C	rs7953508	12	93983554	T	C	-0.00599668	0.000953484	-0.00241446	0.00218824	39.5544
SHBG	LDL-C	rs7971398	12	46393518	A	G	0.00588788	0.000926901	-0.00178011	0.00212534	40.3507
SHBG	LDL-C	rs9739640	12	53783174	G	A	-0.00854372	0.00113458	0.0180633	0.00260631	56.7053
SHBG	LDL-C	rs112035922	13	115047464	T	C	-0.00832113	0.00100178	0.00512094	0.00228752	68.9954
SHBG	LDL-C	rs116338429	13	114767040	T	C	0.00759808	0.00117731	-0.0153222	0.00268614	41.6511
SHBG	LDL-C	rs12874375	13	26818902	T	C	0.00629567	0.000979875	-0.000946759	0.00223929	41.2803
SHBG	LDL-C	rs2182784	13	51133421	A	C	-0.00704792	0.00101088	0.00660431	0.00230599	48.6097
SHBG	LDL-C	rs34916533	13	33074674	A	C	-0.00434542	0.000876209	-0.00086704	0.0020007	24.5951
SHBG	LDL-C	rs41284816	13	50655989	T	G	0.0305	0.00312399	-0.0318084	0.00719208	95.3192
SHBG	LDL-C	rs749170	13	22350875	T	C	0.00509753	0.000897746	0.00589588	0.00204732	32.2413
SHBG	LDL-C	rs9533843	13	44980150	A	G	0.00475747	0.000849203	0.00307783	0.00193722	31.3855
SHBG	LDL-C	rs9556404	13	95254382	G	A	-0.00846142	0.000908095	0.00205337	0.00207332	86.8208
SHBG	LDL-C	rs115256445	14	100812505	C	A	-0.00955633	0.000843277	0.00377221	0.00192927	128.423
SHBG	LDL-C	rs11621792	14	24871926	T	C	-0.0188283	0.00084787	0.0267004	0.00194171	493.133
SHBG	LDL-C	rs11629105	14	23721880	G	T	0.0132434	0.00105954	-0.00505834	0.00242851	156.23
SHBG	LDL-C	rs12435790	14	35154381	G	A	0.0102458	0.00159119	0.00353006	0.00364634	41.4618
SHBG	LDL-C	rs12888084	14	89884991	G	A	0.00530484	0.000842116	-0.000227873	0.00192664	39.6827
SHBG	LDL-C	rs13379043	14	74250126	C	T	0.0100981	0.000953593	-0.0219466	0.0021794	112.138
SHBG	LDL-C	rs17780783	14	73219669	A	C	-0.00689387	0.000996031	0.00070977	0.00228412	47.905
SHBG	LDL-C	rs2239222	14	73011885	G	A	0.0105435	0.000885659	-0.00219395	0.00202725	141.722
SHBG	LDL-C	rs28929474	14	94844947	T	C	0.0964206	0.00299834	0.017381	0.0068965	1034.14
SHBG	LDL-C	rs61758464	14	105257802	A	G	0.00948175	0.00117815	-0.00588943	0.00269973	64.7703
SHBG	LDL-C	rs6576009	14	104335229	C	T	-0.00599227	0.000863772	-0.0119572	0.00197844	48.1265
SHBG	LDL-C	rs72683923	14	50735947	C	T	0.0270885	0.00299466	0.000866265	0.00689614	81.8229
SHBG	LDL-C	rs112500920	15	82507605	C	T	-0.0116177	0.0016419	0.00865533	0.00378086	50.0665
SHBG	LDL-C	rs113230623	15	96786833	T	C	0.0238275	0.00309147	0.00764199	0.00709674	59.4055
SHBG	LDL-C	rs117411982	15	53268365	A	C	0.0234516	0.00338169	0.00526464	0.00776392	48.0925
SHBG	LDL-C	rs11856926	15	96223649	A	G	-0.0102385	0.000847384	-0.00410674	0.00194374	145.986
SHBG	LDL-C	rs12593379	15	35180801	A	G	-0.00812373	0.000952983	0.000343123	0.00218477	72.6676
SHBG	LDL-C	rs12594627	15	73986264	T	G	0.00463284	0.000841316	0.0048474	0.00192948	30.3233
SHBG	LDL-C	rs12708458	15	59936383	T	C	0.00638923	0.000888337	-4.3e-05	0.00203616	51.7299
SHBG	LDL-C	rs139974673	15	44027885	C	T	-0.0656366	0.0026619	0.0184953	0.00604487	608.007
SHBG	LDL-C	rs2218181	15	66872325	C	T	-0.00801068	0.000875929	0.0013462	0.00200796	83.6375
SHBG	LDL-C	rs2695165	15	42073397	T	C	-0.0069384	0.000839012	0.00506663	0.00192362	68.3884
SHBG	LDL-C	rs35233598	15	41024564	CT	C	0.00489102	0.000860883	-1.36e-05	0.00197381	32.2783
SHBG	LDL-C	rs56332871	15	96714816	A	C	0.0348607	0.000945115	0.00817313	0.0021632	1360.51
SHBG	LDL-C	rs5813220	15	63792758	GT	G	-0.0149851	0.000884106	0.0168733	0.00202658	287.283
SHBG	LDL-C	rs71397530	15	52783529	T	C	-0.0136955	0.00236679	0.00923415	0.00544638	33.4839
SHBG	LDL-C	rs73401721	15	39462617	A	C	0.0124388	0.00199938	-0.00842276	0.0045841	38.7049
SHBG	LDL-C	rs74923405	15	68312792	T	C	-0.0131777	0.00202902	-0.0100257	0.00467111	42.18
SHBG	LDL-C	rs79391862	15	53739426	C	A	-0.0824289	0.0036264	-0.0542363	0.00835661	516.663
SHBG	LDL-C	rs112874986	16	11884499	A	G	-0.00712731	0.000977607	-0.00131404	0.00223495	53.1524
SHBG	LDL-C	rs11642328	16	24540438	C	A	-0.00456859	0.000840444	-0.00728899	0.00191532	29.5493
SHBG	LDL-C	rs11862061	16	1858365	G	T	0.0103697	0.00151256	0.00323572	0.00345545	47.001
SHBG	LDL-C	rs12928099	16	15150505	A	C	0.00985446	0.000922256	0.00377975	0.00210057	114.173
SHBG	LDL-C	rs144293483	16	71643415	AC	A	0.00814445	0.00155369	-0.0147888	0.00353461	27.4786
SHBG	LDL-C	rs1530644	16	68396034	A	G	-0.00481393	0.000925882	0.00202664	0.00210986	27.0326
SHBG	LDL-C	rs2966084	16	81516383	G	A	0.00501553	0.000926371	-0.00614784	0.00211339	29.3132
SHBG	LDL-C	rs34050011	16	49868513	A	C	0.00552096	0.000850499	-0.0017431	0.00194012	42.1387
SHBG	LDL-C	rs7186308	16	24848471	G	A	-0.00598762	0.0010514	0.00379082	0.00239844	32.4319
SHBG	LDL-C	rs10048173	17	45592266	G	A	0.0152652	0.000808231	-0.0356742	0.00191941	356.725
SHBG	LDL-C	rs10153315	17	79481772	C	T	-0.00780562	0.000819124	0.0029634	0.00194568	90.8062
SHBG	LDL-C	rs11079871	17	47546542	C	T	-0.00629291	0.000810896	0.00497891	0.00192373	60.2244
SHBG	LDL-C	rs11655704	17	47448172	C	T	0.0317174	0.000865673	-0.00482617	0.0020549	1342.42
SHBG	LDL-C	rs139805419	17	1659971	T	C	0.0208061	0.00320883	0.00796064	0.00761455	42.0424
SHBG	LDL-C	rs142331290	17	7502034	G	A	-0.083804	0.00323497	0.0263096	0.00770815	671.103
SHBG	LDL-C	rs146122326	17	7091545	A	G	-0.0236282	0.00292298	0.0066518	0.00696951	65.3446
SHBG	LDL-C	rs146701070	17	7585362	T	C	0.0716559	0.0033983	-0.00658848	0.00801084	444.611
SHBG	LDL-C	rs1642792	17	7576151	A	G	-0.080197	0.00377017	0.0152145	0.00896734	452.475
SHBG	LDL-C	rs17138476	17	36075605	T	C	0.00722871	0.00110373	-0.000927548	0.00262068	42.8939
SHBG	LDL-C	rs1801689	17	64210580	C	A	-0.0379297	0.00236668	0.0832757	0.00557678	256.85
SHBG	LDL-C	rs193159515	17	7259087	A	G	0.0516767	0.00162897	-0.0289742	0.00388078	1006.38
SHBG	LDL-C	rs2587505	17	77784268	C	T	-0.00556879	0.000818158	0.00593625	0.00194234	46.3284
SHBG	LDL-C	rs3744010	17	73840243	A	G	0.00961893	0.000936624	-0.0175324	0.00222254	105.469
SHBG	LDL-C	rs4794008	17	47048961	T	C	0.00558825	0.000888979	-0.00980046	0.00210766	39.5156
SHBG	LDL-C	rs56300212	17	65264056	G	A	-0.00665322	0.000808395	0.0115458	0.00191893	67.7355
SHBG	LDL-C	rs62059821	17	7469591	A	G	0.0484219	0.00127849	-0.0168088	0.00303526	1434.46
SHBG	LDL-C	rs62079773	17	47230360	G	T	-0.00863085	0.000952713	-0.00832528	0.00226185	82.0697
SHBG	LDL-C	rs72841470	17	7893710	C	A	-0.0827822	0.00218435	0.0177664	0.00518569	1436.25
SHBG	LDL-C	rs72844546	17	73149850	T	C	-0.00998897	0.000846127	0.0016277	0.00200894	139.37
SHBG	LDL-C	rs79693490	17	7502608	A	G	-0.121586	0.0045682	-0.00529001	0.0108838	708.397
SHBG	LDL-C	rs8079418	17	17924060	T	C	-0.0135729	0.000827763	0.00455893	0.00196483	268.864
SHBG	LDL-C	rs12454712	18	60845884	C	T	0.00988478	0.000868693	-0.00295853	0.00198259	129.48
SHBG	LDL-C	rs36014685	18	54733099	G	A	-0.00545967	0.000910474	-0.000885063	0.00207718	35.9582
SHBG	LDL-C	rs4327143	18	71925113	A	G	0.00829236	0.000933775	-0.000719165	0.002133	78.8627
SHBG	LDL-C	rs7233512	18	42595076	A	G	-0.00720441	0.000923745	0.000807229	0.00211111	60.8265
SHBG	LDL-C	rs8093364	18	55096655	A	C	-0.00857681	0.00105736	-0.000958229	0.00241003	65.797
SHBG	LDL-C	rs111657968	19	13102800	CT	C	0.00502364	0.000850694	-0.00740008	0.00188108	34.8731
SHBG	LDL-C	rs111981233	19	50016479	G	T	0.0214079	0.00154614	0.0193278	0.00341947	191.713
SHBG	LDL-C	rs11665716	19	33996406	A	G	-0.00596212	0.00104505	-0.00160944	0.00231406	32.5482
SHBG	LDL-C	rs11666245	19	38229926	A	G	-0.0166347	0.00198199	-0.00104598	0.00436468	70.4412
SHBG	LDL-C	rs1640269	19	2793194	C	A	0.0188616	0.00092828	0.0134373	0.00205107	412.856
SHBG	LDL-C	rs273492	19	18237882	A	G	-0.00773476	0.000960313	0.0113777	0.00212336	64.8736
SHBG	LDL-C	rs34255979	19	46384830	T	C	0.0276807	0.00129193	-0.0259867	0.00285904	459.067
SHBG	LDL-C	rs35350976	19	59023174	G	A	0.00826851	0.00108998	0.0164701	0.00240727	57.5463
SHBG	LDL-C	rs45512696	19	35550878	T	C	0.0205653	0.00110483	0.0173259	0.00244527	346.481
SHBG	LDL-C	rs4804416	19	7223848	G	T	-0.0150409	0.000845915	0.00542806	0.0018713	316.151
SHBG	LDL-C	rs4805881	19	33896432	C	A	0.0090566	0.000888967	-0.00227774	0.00196459	103.791
SHBG	LDL-C	rs484195	19	45421877	G	A	0.00526701	0.000877228	0.0928986	0.00193972	36.0498
SHBG	LDL-C	rs60018147	19	3375572	G	A	0.0138139	0.00135189	-0.00961604	0.00298977	104.412
SHBG	LDL-C	rs60769175	19	56625067	C	CAGGGAG	0.0138271	0.00194949	-0.000975693	0.00429969	50.306
SHBG	LDL-C	rs6510107	19	58342011	G	A	0.0068845	0.0011304	-0.0125605	0.00250099	37.092
SHBG	LDL-C	rs67498438	19	4715246	T	G	0.00410285	0.00085293	0.00333087	0.00188606	23.139
SHBG	LDL-C	rs74183052	19	14175226	T	C	-0.00719692	0.000879152	-0.00901748	0.00194709	67.014
SHBG	LDL-C	rs74444983	19	45745607	C	T	-0.00565939	0.000959978	-0.000884875	0.00212401	34.755
SHBG	LDL-C	rs758298	19	3471603	G	A	-0.00443412	0.000842245	-0.00039215	0.00186262	27.7165
SHBG	LDL-C	rs8105085	19	17159962	A	G	-0.00536786	0.000864744	0.00227795	0.00191247	38.5325
SHBG	LDL-C	rs9676732	19	53833142	T	G	0.0054647	0.000840097	0.00484524	0.00185947	42.313
SHBG	LDL-C	rs13042148	20	32298286	T	C	-0.0143832	0.00116088	0.00981829	0.00264929	153.51
SHBG	LDL-C	rs148075685	20	33058226	AAT	A	-0.00797682	0.000861289	-0.00287692	0.00196506	85.7752
SHBG	LDL-C	rs1741288	20	4102954	A	G	0.00528931	0.000876542	-0.00165842	0.00200033	36.4127
SHBG	LDL-C	rs2618566	20	17844684	T	G	-0.00750411	0.000888067	-0.0364793	0.00202382	71.4014
SHBG	LDL-C	rs3752293	20	37570725	T	C	0.00698047	0.000914439	-0.00263584	0.00208411	58.272
SHBG	LDL-C	rs4809608	20	45597595	G	A	-0.00701975	0.00102777	0.00911137	0.00234522	46.65
SHBG	LDL-C	rs55987409	20	49569025	T	C	0.0181766	0.00162644	-0.00317818	0.00371379	124.896
SHBG	LDL-C	rs6029640	20	39970385	G	A	0.00985285	0.000854552	0.0337393	0.00194894	132.937
SHBG	LDL-C	rs6073431	20	43040569	T	C	0.0169942	0.00085711	0.0108462	0.00195544	393.123
SHBG	LDL-C	rs6090040	20	62692060	C	A	0.00498288	0.00084597	-0.0170833	0.00192902	34.6937
SHBG	LDL-C	rs61744628	20	52186837	A	G	0.0167873	0.00258575	0.00897537	0.00585973	42.1491
SHBG	LDL-C	rs62217799	20	62347191	T	G	-0.00659973	0.00089282	-0.00565911	0.00203808	54.6417
SHBG	LDL-C	rs11088470	21	40689162	G	A	-0.00432359	0.000848204	0.016683	0.00193463	25.9829
SHBG	LDL-C	rs112078975	21	33095959	A	G	-0.0119701	0.00198634	0.0317737	0.00453884	36.3152
SHBG	LDL-C	rs1475883	21	17591913	A	G	-0.00398051	0.000853131	0.00714965	0.00194495	21.7694
SHBG	LDL-C	rs17883691	21	33042347	G	GATAA	-0.0119368	0.0020465	0.0325059	0.00467574	34.0214
SHBG	LDL-C	rs1129448	22	38170026	A	G	0.00480087	0.000871502	0.00592697	0.0019894	30.3461
SHBG	LDL-C	rs138824	22	50169852	A	G	-0.00858705	0.00147643	0.00817922	0.00337673	33.8269
SHBG	LDL-C	rs2284064	22	38547395	C	A	0.00515997	0.000870988	-0.00772971	0.0019891	35.097
SHBG	LDL-C	rs28412679	22	50730320	C	T	0.0047105	0.000848855	0.00122547	0.00194133	30.7941
SHBG	LDL-C	rs3946137	22	38988115	G	A	-0.0056749	0.000884748	-0.000507676	0.0020204	41.1412
SHBG	LDL-C	rs397701	22	20032327	C	T	0.00460388	0.000869329	-0.00445414	0.00198589	28.0466
SHBG	LDL-C	rs4820091	22	21940189	G	T	0.0106693	0.00109993	-0.0117697	0.00251072	94.0896
SHBG	LDL-C	rs6005840	22	29101357	G	A	-0.011982	0.000898782	0.00886523	0.00205627	177.726
SHBG	LDL-C	rs7289655	22	24335228	C	A	0.0067423	0.000883989	0.00434484	0.00201937	58.1731
SHBG	LDL-C	rs9712839	22	28483348	C	T	-0.0100415	0.00155376	0.00780436	0.00356727	41.7666
SHBG	LDL-C	rs5965373	X	66409433	G	T	0.00808647	0.00098816	-0.0141331	0.00227902	66.9674

## Sheet: ST 10
Exposure	Outcome	SNP	CHR	POS	EA	OA	Beta.exposure	Se.exposure	Beta.outcome	Se.outcome	F-statistic
SHBG	Triglycerides	rs10753556	1	23732762	G	A	0.00950907	0.00125778	0.0079	0.0076	57.1566
SHBG	Triglycerides	rs10797877	1	171075556	T	C	-0.00646556	0.000832997	-0.0023	0.0048	60.2456
SHBG	Triglycerides	rs11121695	1	11229515	A	G	0.00903922	0.00097909	-0.0112	0.006	85.2347
SHBG	Triglycerides	rs12138803	1	172348823	T	C	-0.00605624	0.000937423	0.0069	0.0055	41.7383
SHBG	Triglycerides	rs12385720	1	93539383	A	G	-0.00698484	0.000866394	0.0044	0.0052	64.9953
SHBG	Triglycerides	rs144613238	1	61693017	AATTT	A	0.0194602	0.00157202	-0.0228	0.0095	153.242
SHBG	Triglycerides	rs146199089	1	150314457	A	G	0.024099	0.00317127	-0.0041	0.0204	57.7473
SHBG	Triglycerides	rs16842246	1	197982013	C	T	0.0119613	0.00179532	-0.0154	0.0113	44.3888
SHBG	Triglycerides	rs1730859	1	107617707	A	G	-0.025506	0.000881996	-0.0108	0.0054	836.28
SHBG	Triglycerides	rs213494	1	54877103	T	C	-0.00588942	0.000871399	0.0205	0.0053	45.6784
SHBG	Triglycerides	rs2247213	1	221055463	A	G	-0.01231	0.000884341	0.008	0.0052	193.766
SHBG	Triglycerides	rs267733	1	150958836	G	A	-0.0122992	0.00112924	0.0137	0.0068	118.626
SHBG	Triglycerides	rs2755263	1	67529243	G	A	0.00467465	0.000838402	-0.0079	0.0048	31.0881
SHBG	Triglycerides	rs3001032	1	219727779	C	T	0.0111685	0.000891087	-0.0159	0.0051	157.09
SHBG	Triglycerides	rs34517439	1	78450517	A	C	0.0092581	0.00127962	0.0055	0.008	52.3458
SHBG	Triglycerides	rs36086195	1	16510894	T	C	0.0113699	0.000842073	0.0093	0.0051	182.311
SHBG	Triglycerides	rs4310395	1	232795105	G	A	0.00446349	0.000837462	-0.0005	0.005	28.4066
SHBG	Triglycerides	rs4639796	1	197126649	A	G	-0.0124336	0.00113343	-0.0125	0.0066	120.338
SHBG	Triglycerides	rs469882	1	91530432	C	A	-0.00884139	0.00104888	-0.0211	0.006	71.0542
SHBG	Triglycerides	rs559986	1	35841258	T	C	-0.0115	0.00143915	0.0013	0.0083	63.8533
SHBG	Triglycerides	rs58807574	1	51497278	C	T	0.011398	0.00135086	-0.0169	0.0075	71.1929
SHBG	Triglycerides	rs61830291	1	221001142	C	A	0.00885776	0.00141119	0.0047	0.0083	39.3982
SHBG	Triglycerides	rs670323	1	177868990	A	G	0.0102826	0.00101938	-0.0035	0.0057	101.75
SHBG	Triglycerides	rs6703810	1	39345358	C	T	0.00964835	0.00156156	-0.0177	0.0099	38.1759
SHBG	Triglycerides	rs7515496	1	235408221	A	G	0.0103017	0.00127831	-0.0026	0.0077	64.945
SHBG	Triglycerides	rs7539725	1	10125407	G	A	0.00651944	0.00121025	-0.0097	0.0069	29.0182
SHBG	Triglycerides	rs7542169	1	166864373	G	A	-0.00584448	0.00084939	-0.0045	0.0049	47.3454
SHBG	Triglycerides	rs9427104	1	154589232	T	C	0.0122622	0.000831549	0.0065	0.0049	217.451
SHBG	Triglycerides	rs9970073	1	214156165	A	G	0.00686723	0.000867455	-0.0085	0.0051	62.6714
SHBG	Triglycerides	rs1006898	2	27424496	A	G	-0.0248284	0.00162467	0.0555	0.0094	233.543
SHBG	Triglycerides	rs10169561	2	180458771	C	T	0.00475254	0.000836539	-0.0045	0.0049	32.276
SHBG	Triglycerides	rs10188870	2	191061633	T	G	-0.00463706	0.000985953	0.0023	0.006	22.1194
SHBG	Triglycerides	rs10202868	2	191563991	C	T	-0.0105144	0.000980339	0.0052	0.0056	115.031
SHBG	Triglycerides	rs10210970	2	28646847	T	C	-0.00928491	0.00123763	-0.0021	0.0075	56.2825
SHBG	Triglycerides	rs1047891	2	211540507	A	C	0.00989238	0.000893791	-0.0114	0.0055	122.498
SHBG	Triglycerides	rs11164095	2	97155208	T	C	0.00565478	0.000930736	-0.0023	0.0056	36.9129
SHBG	Triglycerides	rs13389219	2	165528876	T	C	0.0159608	0.000850513	-0.0409	0.0049	352.166
SHBG	Triglycerides	rs1354066	2	227423777	C	T	-0.0145409	0.00259775	0.0265	0.0176	31.332
SHBG	Triglycerides	rs1375045	2	112263087	A	G	0.00744514	0.000977911	-0.0118	0.0059	57.9625
SHBG	Triglycerides	rs16830920	2	135465466	C	A	-0.00689977	0.00127467	0.0067	0.0087	29.3004
SHBG	Triglycerides	rs17008851	2	61606097	G	A	0.00957649	0.00122668	-0.0122	0.0068	60.9467
SHBG	Triglycerides	rs185241389	2	112024305	T	C	0.00771681	0.00134464	-0.0224	0.0078	32.9354
SHBG	Triglycerides	rs2004349	2	219289643	G	A	0.00851312	0.000841969	-0.0053	0.0051	102.232
SHBG	Triglycerides	rs2364717	2	178101235	T	C	0.00603367	0.000839826	-0.0054	0.005	51.616
SHBG	Triglycerides	rs2542522	2	71609785	A	G	0.00741058	0.00136452	-0.0132	0.0082	29.4947
SHBG	Triglycerides	rs2943641	2	227093745	C	T	-0.0143553	0.000869134	0.0324	0.005	272.804
SHBG	Triglycerides	rs35135293	2	20363666	T	C	-0.00761704	0.000835288	-0.0091	0.0048	83.1572
SHBG	Triglycerides	rs35676483	2	223540323	C	T	0.00660027	0.00120605	0.0039	0.008	29.9497
SHBG	Triglycerides	rs3761706	2	111899881	A	G	-0.0177971	0.00170457	0.0187	0.0105	109.011
SHBG	Triglycerides	rs4128205	2	165467068	C	A	-0.00549342	0.000837529	0.0014	0.005	43.0215
SHBG	Triglycerides	rs57467915	2	220081416	A	G	-0.0218329	0.00340965	0.0358	0.0224	41.0018
SHBG	Triglycerides	rs6546096	2	64906295	G	A	-0.0205091	0.000949405	0.0063	0.0059	466.649
SHBG	Triglycerides	rs6547692	2	27734972	A	G	0.030476	0.000837045	-0.0886	0.0053	1325.62
SHBG	Triglycerides	rs6736913	2	42510018	G	A	-0.032452	0.0028969	-0.0321	0.0229	125.492
SHBG	Triglycerides	rs6742215	2	65690496	G	A	-0.00601154	0.000835443	0.004	0.0049	51.7771
SHBG	Triglycerides	rs6758199	2	70537173	T	C	-0.0182805	0.00167867	0.01	0.0103	118.589
SHBG	Triglycerides	rs72798731	2	32515337	T	C	0.0144295	0.00234148	0.0181	0.0162	37.9771
SHBG	Triglycerides	rs7557491	2	64852557	A	C	0.00610934	0.00110035	0.0074	0.0067	30.8267
SHBG	Triglycerides	rs7607768	2	146352540	T	G	0.00533593	0.000854138	-0.0071	0.0055	39.0269
SHBG	Triglycerides	rs9677933	2	121337280	T	C	0.00729245	0.00113913	-0.0155	0.0066	40.9827
SHBG	Triglycerides	rs12487736	3	47459679	T	C	-0.00866661	0.000845413	0.0071	0.0052	105.09
SHBG	Triglycerides	rs12636106	3	122164156	T	C	0.00601812	0.00113937	-0.0014	0.0063	27.8992
SHBG	Triglycerides	rs13059141	3	52841220	A	G	0.00944204	0.00131211	-0.0093	0.0077	51.7835
SHBG	Triglycerides	rs13082048	3	86964322	G	A	-0.00575917	0.000874639	0.0004	0.0053	43.3573
SHBG	Triglycerides	rs13315174	3	105406468	A	G	-0.00806694	0.00101713	-0.0013	0.0059	62.902
SHBG	Triglycerides	rs1456330	3	183400967	G	A	-0.00664095	0.000966961	0.0138	0.0059	47.1675
SHBG	Triglycerides	rs2176887	3	101105268	T	C	0.0091861	0.00166724	0.0106	0.0107	30.3575
SHBG	Triglycerides	rs34175495	3	58325734	A	G	-0.00824915	0.00148406	-0.0048	0.0085	30.8969
SHBG	Triglycerides	rs34970607	3	123090360	A	G	0.00652124	0.000944328	-0.0195	0.0055	47.6886
SHBG	Triglycerides	rs57158761	3	185371172	G	A	-0.00861913	0.000843687	-0.0067	0.0052	104.367
SHBG	Triglycerides	rs6776396	3	124321704	T	C	0.00519621	0.000971033	-0.0026	0.0057	28.6355
SHBG	Triglycerides	rs6792725	3	24520283	G	A	0.0148285	0.000933902	-0.0182	0.0053	252.111
SHBG	Triglycerides	rs687339	3	135932359	T	C	-0.0273541	0.000997176	0.0211	0.0057	752.491
SHBG	Triglycerides	rs7430950	3	196233136	C	A	-0.00597654	0.000962787	0.0094	0.006	38.5336
SHBG	Triglycerides	rs7623513	3	142100428	C	A	0.00650492	0.00125148	-0.0072	0.0077	27.0169
SHBG	Triglycerides	rs7628382	3	70641810	G	A	-0.0046927	0.000842083	0.0099	0.005	31.0553
SHBG	Triglycerides	rs77395777	3	24372670	T	C	-0.0170906	0.00272864	0.0144	0.0166	39.2303
SHBG	Triglycerides	rs79287178	3	172294500	A	G	-0.0368717	0.0025168	0.0598	0.0162	214.629
SHBG	Triglycerides	rs9849142	3	172221249	A	G	0.00581315	0.000967113	-0.0007	0.0056	36.1301
SHBG	Triglycerides	rs10002832	4	124672556	G	A	0.00713503	0.00130093	0.0055	0.0074	30.0804
SHBG	Triglycerides	rs114053844	4	110465025	C	T	0.0280888	0.00327572	0.0551	0.0248	73.528
SHBG	Triglycerides	rs11729169	4	171019391	T	C	0.010678	0.0013509	0.0067	0.0084	62.4789
SHBG	Triglycerides	rs13108218	4	3443931	G	A	-0.0235093	0.000866221	-0.0326	0.0053	736.583
SHBG	Triglycerides	rs13150068	4	88203828	G	A	-0.0182465	0.000842991	0.0195	0.0048	468.504
SHBG	Triglycerides	rs2602856	4	100029145	A	C	-0.0133519	0.000882151	0.0175	0.0051	229.087
SHBG	Triglycerides	rs2724475	4	17946432	C	T	-0.00727298	0.000950363	0.0177	0.0057	58.566
SHBG	Triglycerides	rs28473232	4	37406477	G	A	0.00550183	0.000994053	-0.0116	0.0057	30.6334
SHBG	Triglycerides	rs28925904	4	144359490	T	C	-0.0211688	0.00267361	-0.0311	0.0185	62.6897
SHBG	Triglycerides	rs2970877	4	23887454	G	T	0.00853285	0.000915841	-0.0068	0.0052	86.8057
SHBG	Triglycerides	rs34052949	4	88392585	G	A	-0.00660411	0.000991029	0.011	0.0059	44.4075
SHBG	Triglycerides	rs4691375	4	157650930	G	A	0.00861725	0.000894914	-0.0121	0.0053	92.7203
SHBG	Triglycerides	rs55715738	4	104130189	G	A	0.00501769	0.000859312	-0.0049	0.005	34.0962
SHBG	Triglycerides	rs6531735	4	39686332	A	G	-0.00454756	0.00083542	-0.0062	0.0048	29.6311
SHBG	Triglycerides	rs6848998	4	128989327	A	G	0.0070649	0.000862764	0.0021	0.0052	67.0545
SHBG	Triglycerides	rs73193388	4	3401678	T	C	0.0103167	0.00122821	-0.0037	0.0073	70.5564
SHBG	Triglycerides	rs7678138	4	120106766	A	G	-0.0105258	0.00126115	-0.0102	0.007	69.6589
SHBG	Triglycerides	rs78890745	4	159834474	A	G	0.0170398	0.00134787	-0.0074	0.008	159.821
SHBG	Triglycerides	rs819203	4	56257103	G	A	-0.00544289	0.00092472	-0.002	0.0055	34.6448
SHBG	Triglycerides	rs10041660	5	122650224	C	T	0.00533902	0.000847214	-0.0033	0.0051	39.7134
SHBG	Triglycerides	rs138373837	5	36219710	T	C	0.0176042	0.00274092	0.0046	0.0189	41.2515
SHBG	Triglycerides	rs138611541	5	56228040	C	T	-0.0110124	0.00157632	0.0236	0.0095	48.8062
SHBG	Triglycerides	rs152439	5	141924395	C	T	-0.0094523	0.00163568	0.018	0.0099	33.3948
SHBG	Triglycerides	rs2522064	5	131806488	A	G	0.00983175	0.00107748	0.0005	0.0062	83.2613
SHBG	Triglycerides	rs329120	5	133861756	T	C	-0.00907848	0.00084959	0.0005	0.0049	114.185
SHBG	Triglycerides	rs40270	5	55804552	C	A	-0.0161631	0.000998064	0.0379	0.0058	262.26
SHBG	Triglycerides	rs4073358	5	112382137	T	C	0.00460884	0.000838605	-0.011	0.0048	30.2043
SHBG	Triglycerides	rs4266430	5	38749736	T	C	0.00493986	0.000837846	0.0027	0.005	34.7617
SHBG	Triglycerides	rs4478317	5	122766724	A	G	-0.00779417	0.00122808	-0.0076	0.0076	40.2797
SHBG	Triglycerides	rs4976033	5	67714246	G	A	-0.00722948	0.000865074	0.0236	0.0053	69.8405
SHBG	Triglycerides	rs57653595	5	156736491	G	A	0.0112112	0.0018319	0.0156	0.0106	37.4542
SHBG	Triglycerides	rs72753349	5	57392079	T	C	0.0113378	0.0021097	0.01	0.0135	28.8813
SHBG	Triglycerides	rs75049939	5	173334219	G	T	-0.00715618	0.000909836	0.0136	0.0052	61.8638
SHBG	Triglycerides	rs11155787	6	151686905	T	C	-0.00554468	0.000872139	0.0003	0.0053	40.4186
SHBG	Triglycerides	rs12661232	6	130379160	C	T	-0.0108082	0.000904479	0.0124	0.0057	142.794
SHBG	Triglycerides	rs2208605	6	55572187	C	T	0.00675651	0.00103321	0.0052	0.0063	42.7629
SHBG	Triglycerides	rs2299055	6	15398331	G	A	-0.0074681	0.00130391	-0.0024	0.0076	32.8039
SHBG	Triglycerides	rs34499031	6	20676414	TAA	T	-0.00833951	0.00095192	0.0082	0.006	76.7503
SHBG	Triglycerides	rs4472353	6	96078826	C	T	0.00665541	0.00114767	-0.0031	0.0072	33.6291
SHBG	Triglycerides	rs4709746	6	164133001	T	C	0.00992161	0.00123753	-0.02	0.0068	64.2766
SHBG	Triglycerides	rs668871	6	160769811	T	C	0.0176137	0.00084042	-0.0093	0.0048	439.247
SHBG	Triglycerides	rs6922556	6	25723527	A	G	-0.00457551	0.000849379	-0.0078	0.0048	29.0186
SHBG	Triglycerides	rs7753558	6	117523471	A	C	-0.00524106	0.000876054	0.0008	0.0053	35.7912
SHBG	Triglycerides	rs9296676	6	52255787	C	T	0.00529966	0.000994565	-0.0017	0.0057	28.3942
SHBG	Triglycerides	rs9375477	6	127204623	G	A	-0.0079594	0.00116436	0.02	0.007	46.729
SHBG	Triglycerides	rs9379084	6	7231843	A	G	-0.0138383	0.00135024	0.0263	0.0088	105.037
SHBG	Triglycerides	rs9458800	6	163753143	C	T	-0.00478267	0.000849562	0.008	0.0051	31.6921
SHBG	Triglycerides	rs998278	6	34765584	A	G	0.0120855	0.000891873	0.0095	0.0052	183.621
SHBG	Triglycerides	rs1003009	7	99223959	C	T	0.0101111	0.00155785	-0.003	0.0092	42.1255
SHBG	Triglycerides	rs10245356	7	101906354	T	C	0.00621403	0.000864747	-0.0054	0.0054	51.6379
SHBG	Triglycerides	rs10278546	7	100516003	C	A	0.0155847	0.00106012	-0.001	0.006	216.116
SHBG	Triglycerides	rs114949263	7	150498245	C	T	0.0150821	0.00133402	0.0037	0.0076	127.82
SHBG	Triglycerides	rs11556924	7	129663496	T	C	0.00772855	0.000857832	-0.0039	0.0053	81.1693
SHBG	Triglycerides	rs11770446	7	77358072	G	A	0.00740196	0.000923459	0.0036	0.0056	64.2478
SHBG	Triglycerides	rs11772918	7	46609344	G	A	-0.00484229	0.000846888	0.0127	0.005	32.6926
SHBG	Triglycerides	rs1229492	7	81564122	C	T	-0.0108618	0.000951704	0.0001	0.0055	130.257
SHBG	Triglycerides	rs12701263	7	32962089	T	C	0.00484343	0.000854653	0.0015	0.005	32.1164
SHBG	Triglycerides	rs149092986	7	111624089	C	T	-0.0163666	0.00284838	0.0118	0.0181	33.0157
SHBG	Triglycerides	rs1534696	7	26397239	A	C	0.00480393	0.000838411	-0.0202	0.0051	32.8306
SHBG	Triglycerides	rs157935	7	130585553	G	T	0.0115652	0.000912852	-0.0223	0.0052	160.511
SHBG	Triglycerides	rs17471520	7	27178790	C	T	0.00864886	0.0014592	0.0109	0.0085	35.1308
SHBG	Triglycerides	rs2280552	7	1976263	T	C	0.00796985	0.000869573	0.0015	0.0052	84.0017
SHBG	Triglycerides	rs2696887	7	135166999	C	T	-0.00471298	0.000856416	0.008	0.005	30.2846
SHBG	Triglycerides	rs2723572	7	17888587	C	T	-0.00504647	0.00083673	0.0142	0.005	36.3751
SHBG	Triglycerides	rs42374	7	116444070	C	T	-0.00584547	0.000842364	-0.01	0.0049	48.1548
SHBG	Triglycerides	rs62472728	7	143105566	T	C	0.0120196	0.0017696	0.0043	0.0109	46.1349
SHBG	Triglycerides	rs6948767	7	86862750	A	G	0.0144537	0.00217006	0.0054	0.0133	44.3624
SHBG	Triglycerides	rs7015	7	97920623	G	A	0.0339417	0.00107682	0.0073	0.0063	993.53
SHBG	Triglycerides	rs7794048	7	46275882	A	G	-0.0131746	0.00172727	0.0152	0.0107	58.1774
SHBG	Triglycerides	rs7808581	7	156194185	T	C	-0.00495663	0.000847731	-0.003	0.0052	34.1867
SHBG	Triglycerides	rs10086016	8	36847709	C	T	-0.00738878	0.00112489	0.0126	0.0066	43.1445
SHBG	Triglycerides	rs10504255	8	59398461	A	G	0.0112245	0.000887044	-0.0137	0.0051	160.119
SHBG	Triglycerides	rs11774700	8	118220270	C	T	0.00615518	0.000913303	-0.006	0.0055	45.4205
SHBG	Triglycerides	rs2721195	8	145677011	C	T	-0.00965032	0.000841046	0.0106	0.0051	131.657
SHBG	Triglycerides	rs4240624	8	9184231	A	G	0.0221708	0.00145318	-0.0049	0.0082	232.768
SHBG	Triglycerides	rs440837	8	81461974	G	A	0.0188488	0.00103881	0.0045	0.006	329.227
SHBG	Triglycerides	rs5892750	8	81880253	CA	C	0.0132783	0.00104356	0.0011	0.0064	161.901
SHBG	Triglycerides	rs6557781	8	21937667	C	T	0.00693775	0.00116591	0.0041	0.0071	35.4085
SHBG	Triglycerides	rs6601302	8	9239458	G	T	-0.00624298	0.000970707	0.0259	0.0056	41.3626
SHBG	Triglycerides	rs72656010	8	57122215	C	T	-0.00822711	0.00124459	0.0108	0.0073	43.696
SHBG	Triglycerides	rs72663955	8	71139330	G	T	-0.00726042	0.00123739	-0.0009	0.0075	34.4279
SHBG	Triglycerides	rs76767219	8	81426196	A	C	0.0425796	0.002291	0.0018	0.0148	345.424
SHBG	Triglycerides	rs7823971	8	72471728	A	C	-0.00678316	0.00105423	0.022	0.0061	41.3993
SHBG	Triglycerides	rs7828742	8	116960729	G	A	-0.00750701	0.000859722	0.0134	0.0051	76.2461
SHBG	Triglycerides	rs9644032	8	23414822	G	T	-0.00715357	0.000868917	0.0028	0.005	67.7781
SHBG	Triglycerides	rs10733608	9	117148430	T	G	0.00830085	0.00084449	0.0045	0.0049	96.6176
SHBG	Triglycerides	rs10811662	9	22134253	A	G	0.00712583	0.00110676	-0.0068	0.0068	41.4538
SHBG	Triglycerides	rs11515536	9	101771183	T	C	0.00676726	0.00124351	-0.008	0.007	29.6161
SHBG	Triglycerides	rs143554698	9	95538573	T	C	-0.00820066	0.00120729	-0.0036	0.0077	46.1397
SHBG	Triglycerides	rs16907358	9	94042307	C	T	-0.00635433	0.00106995	0.0122	0.0062	35.2706
SHBG	Triglycerides	rs2416800	9	123544003	G	A	-0.00663332	0.000848553	0.005	0.0051	61.1088
SHBG	Triglycerides	rs35233014	9	137268177	A	C	-0.0137386	0.000968721	-0.0066	0.0057	201.135
SHBG	Triglycerides	rs35234337	9	35661243	T	C	-0.00553933	0.00096104	0.014	0.0055	33.2224
SHBG	Triglycerides	rs4567095	9	4309006	T	C	0.00666558	0.000909477	-0.0052	0.0052	53.7146
SHBG	Triglycerides	rs62577365	9	137019331	T	C	-0.0108291	0.00184039	0.0002	0.0109	34.623
SHBG	Triglycerides	rs62580766	9	113034490	T	C	0.0109816	0.00108863	-0.0041	0.0061	101.758
SHBG	Triglycerides	rs74551598	9	117177566	C	A	-0.00547869	0.000979206	0.0035	0.0055	31.3044
SHBG	Triglycerides	rs7847560	9	113207962	C	A	0.00629773	0.00110528	0.0075	0.0064	32.4656
SHBG	Triglycerides	rs7860634	9	139089679	A	G	0.00953895	0.000847153	-0.0084	0.0052	126.788
SHBG	Triglycerides	rs9697210	9	131468740	A	G	-0.0159893	0.00118978	0.0126	0.0078	180.603
SHBG	Triglycerides	rs12263369	10	94823343	T	C	-0.0104056	0.000846755	0.0235	0.0052	151.015
SHBG	Triglycerides	rs12264388	10	103697290	G	A	-0.0100588	0.00181733	-0.0478	0.0101	30.6355
SHBG	Triglycerides	rs12770588	10	21709301	G	A	0.00553486	0.0010752	0.001	0.0064	26.4993
SHBG	Triglycerides	rs142020186	10	65658538	TAAC	T	0.0217918	0.00298672	-0.0257	0.018	53.235
SHBG	Triglycerides	rs191531655	10	65501245	T	C	0.0360736	0.00308401	0.0059	0.0203	136.819
SHBG	Triglycerides	rs34390319	10	63960611	C	T	0.0140167	0.00139962	-0.0185	0.008	100.293
SHBG	Triglycerides	rs36062478	10	89722731	C	T	-0.0054276	0.00115584	0.0155	0.0069	22.0506
SHBG	Triglycerides	rs3737178	10	31607215	G	A	-0.0102005	0.00193835	-0.0174	0.0113	27.6935
SHBG	Triglycerides	rs4564213	10	65400352	T	G	-0.028142	0.000882756	0.0059	0.0052	1016.32
SHBG	Triglycerides	rs61854105	10	65541338	A	G	-0.0176256	0.00193551	-0.0099	0.0121	82.9272
SHBG	Triglycerides	rs7082066	10	64998971	G	A	0.0392576	0.00107099	-0.016	0.0066	1343.62
SHBG	Triglycerides	rs72783094	10	49686734	G	A	-0.00827063	0.00146082	0.0053	0.0086	32.0541
SHBG	Triglycerides	rs7903146	10	114758349	T	C	-0.0095782	0.000916736	-0.0012	0.0055	109.164
SHBG	Triglycerides	rs79717793	10	5262267	A	G	-0.0207012	0.00115177	-0.0123	0.0064	323.042
SHBG	Triglycerides	rs10895276	11	102083695	T	C	-0.00876384	0.000886943	0.0023	0.0052	97.6332
SHBG	Triglycerides	rs10902121	11	306791	C	T	-0.00647384	0.000894795	-0.0049	0.0055	52.3452
SHBG	Triglycerides	rs1255528	11	95299962	A	G	-0.00656989	0.00105689	-0.0031	0.0064	38.6417
SHBG	Triglycerides	rs12797706	11	65561369	A	G	0.0135305	0.000997188	-0.0162	0.0058	184.108
SHBG	Triglycerides	rs12797969	11	3019216	T	C	-0.00618492	0.000930869	0.0074	0.0056	44.146
SHBG	Triglycerides	rs138526953	11	118793479	A	C	-0.0162828	0.00292555	0.021	0.0188	30.9773
SHBG	Triglycerides	rs174533	11	61549025	A	G	-0.0096524	0.000880248	0.0341	0.0053	120.243
SHBG	Triglycerides	rs2074310	11	17421886	C	T	0.00603772	0.000874784	-0.0073	0.0053	47.637
SHBG	Triglycerides	rs2292910	11	45903613	C	A	-0.00572771	0.000896205	0.0091	0.0054	40.8458
SHBG	Triglycerides	rs2351958	11	16248020	A	C	-0.0101825	0.000860288	-0.0014	0.0051	140.095
SHBG	Triglycerides	rs2924545	11	68883281	A	G	-0.00747125	0.000850341	0.0024	0.0051	77.197
SHBG	Triglycerides	rs3842763	11	2179204	T	G	0.0107267	0.000996537	0.0017	0.0061	115.863
SHBG	Triglycerides	rs55771168	11	119070949	C	T	0.00689457	0.000943823	0.0054	0.0056	53.3621
SHBG	Triglycerides	rs558531	11	95086353	A	G	0.00504829	0.000968717	-0.0002	0.0056	27.1578
SHBG	Triglycerides	rs62618693	11	32956492	T	C	0.0158869	0.00201449	-0.017	0.0131	62.1939
SHBG	Triglycerides	rs631695	11	69283303	G	T	-0.013996	0.000849521	0.0058	0.0051	271.431
SHBG	Triglycerides	rs11110390	12	100874901	T	C	-0.0090118	0.000885212	-0.0038	0.0054	103.64
SHBG	Triglycerides	rs113257350	12	120381998	T	C	-0.0172861	0.00293506	0.0027	0.0179	34.6865
SHBG	Triglycerides	rs11829410	12	21132574	G	A	-0.0168689	0.00186025	-0.0006	0.0109	82.2301
SHBG	Triglycerides	rs12311848	12	124486851	G	A	0.0100424	0.000885755	-0.022	0.0052	128.543
SHBG	Triglycerides	rs12313762	12	57692470	T	C	0.0171083	0.000975384	-0.0318	0.0054	307.654
SHBG	Triglycerides	rs141881700	12	101056213	A	G	-0.0527462	0.00384072	-0.0052	0.026	188.607
SHBG	Triglycerides	rs145775785	12	65902265	T	C	0.0228582	0.00356356	-0.044	0.02	41.1449
SHBG	Triglycerides	rs17201502	12	50285562	T	C	0.00513741	0.000877986	0.0047	0.0053	34.2384
SHBG	Triglycerides	rs1725788	12	131608476	G	A	0.00550669	0.000988565	0.0038	0.0058	31.0292
SHBG	Triglycerides	rs1872992	12	26457190	G	A	-0.00614131	0.000971656	0.013	0.0055	39.9482
SHBG	Triglycerides	rs2017594	12	122631208	T	G	0.00667508	0.00106404	-0.0182	0.0065	39.3547
SHBG	Triglycerides	rs2393791	12	121423956	T	C	0.0154352	0.00086112	0.0044	0.0051	321.29
SHBG	Triglycerides	rs2583920	12	66186792	G	A	-0.00939612	0.00142454	0.0112	0.0085	43.5059
SHBG	Triglycerides	rs374335	12	77457439	G	A	-0.00610739	0.000897874	0.0112	0.0053	46.268
SHBG	Triglycerides	rs4980839	12	712980	C	T	-0.00459809	0.000839931	-0.0098	0.005	29.9687
SHBG	Triglycerides	rs57743625	12	21367633	A	G	-0.0300891	0.00114066	0.0216	0.007	695.835
SHBG	Triglycerides	rs7136446	12	102838515	T	C	-0.00724741	0.000850087	0.0183	0.0052	72.684
SHBG	Triglycerides	rs7306128	12	21132187	G	A	-0.0168692	0.00186028	-0.0007	0.0109	82.2304
SHBG	Triglycerides	rs7953508	12	93983554	T	C	-0.00599668	0.000953484	0.0038	0.0056	39.5544
SHBG	Triglycerides	rs7971398	12	46393518	A	G	0.00588788	0.000926901	0.0085	0.0057	40.3507
SHBG	Triglycerides	rs9739640	12	53783174	G	A	-0.00854372	0.00113458	0.0046	0.0068	56.7053
SHBG	Triglycerides	rs12874375	13	26818902	T	C	0.00629567	0.000979875	-0.004	0.0059	41.2803
SHBG	Triglycerides	rs2182784	13	51133421	A	C	-0.00704792	0.00101088	0.0086	0.006	48.6097
SHBG	Triglycerides	rs34916533	13	33074674	A	C	-0.00434542	0.000876209	0.0005	0.0051	24.5951
SHBG	Triglycerides	rs41284816	13	50655989	T	G	0.0305	0.00312399	-0.0569	0.0154	95.3192
SHBG	Triglycerides	rs749170	13	22350875	T	C	0.00509753	0.000897746	-0.0031	0.005	32.2413
SHBG	Triglycerides	rs9533843	13	44980150	A	G	0.00475747	0.000849203	-0.0073	0.0049	31.3855
SHBG	Triglycerides	rs9556404	13	95254382	G	A	-0.00846142	0.000908095	-0.0158	0.0054	86.8208
SHBG	Triglycerides	rs11621792	14	24871926	T	C	-0.0188283	0.00084787	0.0134	0.0051	493.133
SHBG	Triglycerides	rs11629105	14	23721880	G	T	0.0132434	0.00105954	-0.0196	0.0063	156.23
SHBG	Triglycerides	rs12435790	14	35154381	G	A	0.0102458	0.00159119	-0.0052	0.0094	41.4618
SHBG	Triglycerides	rs12888084	14	89884991	G	A	0.00530484	0.000842116	-0.0019	0.0051	39.6827
SHBG	Triglycerides	rs13379043	14	74250126	C	T	0.0100981	0.000953593	-0.0024	0.0056	112.138
SHBG	Triglycerides	rs17780783	14	73219669	A	C	-0.00689387	0.000996031	-0.0015	0.0057	47.905
SHBG	Triglycerides	rs2239222	14	73011885	G	A	0.0105435	0.000885659	-0.0019	0.0052	141.722
SHBG	Triglycerides	rs28929474	14	94844947	T	C	0.0964206	0.00299834	-0.0049	0.0184	1034.14
SHBG	Triglycerides	rs61758464	14	105257802	A	G	0.00948175	0.00117815	-0.0181	0.007	64.7703
SHBG	Triglycerides	rs6576009	14	104335229	C	T	-0.00599227	0.000863772	-0.0069	0.0052	48.1265
SHBG	Triglycerides	rs72683923	14	50735947	C	T	0.0270885	0.00299466	-0.0394	0.0197	81.8229
SHBG	Triglycerides	rs112500920	15	82507605	C	T	-0.0116177	0.0016419	0.0143	0.0097	50.0665
SHBG	Triglycerides	rs113230623	15	96786833	T	C	0.0238275	0.00309147	-0.0088	0.0193	59.4055
SHBG	Triglycerides	rs117411982	15	53268365	A	C	0.0234516	0.00338169	0.0029	0.0223	48.0925
SHBG	Triglycerides	rs11856926	15	96223649	A	G	-0.0102385	0.000847384	-0.0077	0.0049	145.986
SHBG	Triglycerides	rs12593379	15	35180801	A	G	-0.00812373	0.000952983	0.0077	0.0057	72.6676
SHBG	Triglycerides	rs12594627	15	73986264	T	G	0.00463284	0.000841316	0.0007	0.0049	30.3233
SHBG	Triglycerides	rs12708458	15	59936383	T	C	0.00638923	0.000888337	0.0081	0.0054	51.7299
SHBG	Triglycerides	rs139974673	15	44027885	C	T	-0.0656366	0.0026619	0.0998	0.0167	608.007
SHBG	Triglycerides	rs2218181	15	66872325	C	T	-0.00801068	0.000875929	0.0135	0.005	83.6375
SHBG	Triglycerides	rs2695165	15	42073397	T	C	-0.0069384	0.000839012	0.0091	0.0049	68.3884
SHBG	Triglycerides	rs56332871	15	96714816	A	C	0.0348607	0.000945115	0.002	0.0058	1360.51
SHBG	Triglycerides	rs73401721	15	39462617	A	C	0.0124388	0.00199938	-0.0368	0.011	38.7049
SHBG	Triglycerides	rs74923405	15	68312792	T	C	-0.0131777	0.00202902	0.0165	0.0139	42.18
SHBG	Triglycerides	rs79391862	15	53739426	C	A	-0.0824289	0.0036264	0.0236	0.0171	516.663
SHBG	Triglycerides	rs112874986	16	11884499	A	G	-0.00712731	0.000977607	-0.013	0.0059	53.1524
SHBG	Triglycerides	rs11642328	16	24540438	C	A	-0.00456859	0.000840444	0.0038	0.0051	29.5493
SHBG	Triglycerides	rs11862061	16	1858365	G	T	0.0103697	0.00151256	-0.0038	0.0099	47.001
SHBG	Triglycerides	rs12928099	16	15150505	A	C	0.00985446	0.000922256	-0.0138	0.0056	114.173
SHBG	Triglycerides	rs1530644	16	68396034	A	G	-0.00481393	0.000925882	0.005	0.0057	27.0326
SHBG	Triglycerides	rs2966084	16	81516383	G	A	0.00501553	0.000926371	-0.016	0.0055	29.3132
SHBG	Triglycerides	rs34050011	16	49868513	A	C	0.00552096	0.000850499	-0.0051	0.0051	42.1387
SHBG	Triglycerides	rs7186308	16	24848471	G	A	-0.00598762	0.0010514	-0.0061	0.0062	32.4319
SHBG	Triglycerides	rs10048173	17	45592266	G	A	0.0152652	0.000808231	0.0048	0.0054	356.725
SHBG	Triglycerides	rs10153315	17	79481772	C	T	-0.00780562	0.000819124	0.0065	0.0052	90.8062
SHBG	Triglycerides	rs11079871	17	47546542	C	T	-0.00629291	0.000810896	0.005	0.0051	60.2244
SHBG	Triglycerides	rs11655704	17	47448172	C	T	0.0317174	0.000865673	-0.0068	0.0053	1342.42
SHBG	Triglycerides	rs139805419	17	1659971	T	C	0.0208061	0.00320883	0.0068	0.0206	42.0424
SHBG	Triglycerides	rs142331290	17	7502034	G	A	-0.083804	0.00323497	0.0129	0.0226	671.103
SHBG	Triglycerides	rs146122326	17	7091545	A	G	-0.0236282	0.00292298	-0.0168	0.0144	65.3446
SHBG	Triglycerides	rs1642792	17	7576151	A	G	-0.080197	0.00377017	0.0326	0.0245	452.475
SHBG	Triglycerides	rs17138476	17	36075605	T	C	0.00722871	0.00110373	-0.0199	0.0067	42.8939
SHBG	Triglycerides	rs1801689	17	64210580	C	A	-0.0379297	0.00236668	-0.0889	0.0162	256.85
SHBG	Triglycerides	rs2587505	17	77784268	C	T	-0.00556879	0.000818158	0.0006	0.0051	46.3284
SHBG	Triglycerides	rs3744010	17	73840243	A	G	0.00961893	0.000936624	-0.0012	0.0058	105.469
SHBG	Triglycerides	rs4794008	17	47048961	T	C	0.00558825	0.000888979	-0.0031	0.0057	39.5156
SHBG	Triglycerides	rs56300212	17	65264056	G	A	-0.00665322	0.000808395	0.0057	0.0052	67.7355
SHBG	Triglycerides	rs62059821	17	7469591	A	G	0.0484219	0.00127849	-0.0113	0.0081	1434.46
SHBG	Triglycerides	rs62079773	17	47230360	G	T	-0.00863085	0.000952713	-0.0124	0.0058	82.0697
SHBG	Triglycerides	rs72841470	17	7893710	C	A	-0.0827822	0.00218435	0.0271	0.0139	1436.25
SHBG	Triglycerides	rs72844546	17	73149850	T	C	-0.00998897	0.000846127	-0.0046	0.0054	139.37
SHBG	Triglycerides	rs8079418	17	17924060	T	C	-0.0135729	0.000827763	0.0128	0.0052	268.864
SHBG	Triglycerides	rs12454712	18	60845884	C	T	0.00988478	0.000868693	-0.0126	0.0053	129.48
SHBG	Triglycerides	rs36014685	18	54733099	G	A	-0.00545967	0.000910474	0.0012	0.0056	35.9582
SHBG	Triglycerides	rs4327143	18	71925113	A	G	0.00829236	0.000933775	-0.0029	0.0056	78.8627
SHBG	Triglycerides	rs111981233	19	50016479	G	T	0.0214079	0.00154614	0.021	0.0098	191.713
SHBG	Triglycerides	rs11665716	19	33996406	A	G	-0.00596212	0.00104505	-0.008	0.0066	32.5482
SHBG	Triglycerides	rs1640269	19	2793194	C	A	0.0188616	0.00092828	-0.0113	0.0054	412.856
SHBG	Triglycerides	rs273492	19	18237882	A	G	-0.00773476	0.000960313	0.0131	0.0058	64.8736
SHBG	Triglycerides	rs34255979	19	46384830	T	C	0.0276807	0.00129193	-0.0025	0.008	459.067
SHBG	Triglycerides	rs35350976	19	59023174	G	A	0.00826851	0.00108998	0.007	0.0064	57.5463
SHBG	Triglycerides	rs45512696	19	35550878	T	C	0.0205653	0.00110483	0.0275	0.0066	346.481
SHBG	Triglycerides	rs4804416	19	7223848	G	T	-0.0150409	0.000845915	0.0139	0.0049	316.151
SHBG	Triglycerides	rs4805881	19	33896432	C	A	0.0090566	0.000888967	-0.0165	0.0054	103.791
SHBG	Triglycerides	rs60018147	19	3375572	G	A	0.0138139	0.00135189	-0.0076	0.0082	104.412
SHBG	Triglycerides	rs6510107	19	58342011	G	A	0.0068845	0.0011304	0.0029	0.0069	37.092
SHBG	Triglycerides	rs67498438	19	4715246	T	G	0.00410285	0.00085293	0.0086	0.0053	23.139
SHBG	Triglycerides	rs74183052	19	14175226	T	C	-0.00719692	0.000879152	0.0017	0.0054	67.014
SHBG	Triglycerides	rs74444983	19	45745607	C	T	-0.00565939	0.000959978	0.0069	0.0058	34.755
SHBG	Triglycerides	rs758298	19	3471603	G	A	-0.00443412	0.000842245	0.0004	0.005	27.7165
SHBG	Triglycerides	rs8105085	19	17159962	A	G	-0.00536786	0.000864744	-0.0002	0.0053	38.5325
SHBG	Triglycerides	rs9676732	19	53833142	T	G	0.0054647	0.000840097	0.0052	0.005	42.313
SHBG	Triglycerides	rs1741288	20	4102954	A	G	0.00528931	0.000876542	-0.0109	0.0053	36.4127
SHBG	Triglycerides	rs2618566	20	17844684	T	G	-0.00750411	0.000888067	0.0047	0.0055	71.4014
SHBG	Triglycerides	rs3752293	20	37570725	T	C	0.00698047	0.000914439	-0.0013	0.0053	58.272
SHBG	Triglycerides	rs4809608	20	45597595	G	A	-0.00701975	0.00102777	0.0193	0.0062	46.65
SHBG	Triglycerides	rs55987409	20	49569025	T	C	0.0181766	0.00162644	-0.013	0.0099	124.896
SHBG	Triglycerides	rs6029640	20	39970385	G	A	0.00985285	0.000854552	0.0048	0.0049	132.937
SHBG	Triglycerides	rs6073431	20	43040569	T	C	0.0169942	0.00085711	-0.0005	0.0051	393.123
SHBG	Triglycerides	rs61744628	20	52186837	A	G	0.0167873	0.00258575	-0.0187	0.0162	42.1491
SHBG	Triglycerides	rs11088470	21	40689162	G	A	-0.00432359	0.000848204	0.0111	0.0051	25.9829
SHBG	Triglycerides	rs1475883	21	17591913	A	G	-0.00398051	0.000853131	0.0036	0.0051	21.7694
SHBG	Triglycerides	rs1129448	22	38170026	A	G	0.00480087	0.000871502	0.0116	0.0052	30.3461
SHBG	Triglycerides	rs2284064	22	38547395	C	A	0.00515997	0.000870988	-0.0136	0.0051	35.097
SHBG	Triglycerides	rs28412679	22	50730320	C	T	0.0047105	0.000848855	-0.0042	0.0051	30.7941
SHBG	Triglycerides	rs3946137	22	38988115	G	A	-0.0056749	0.000884748	0.024	0.0056	41.1412
SHBG	Triglycerides	rs397701	22	20032327	C	T	0.00460388	0.000869329	0.0054	0.005	28.0466
SHBG	Triglycerides	rs4820091	22	21940189	G	T	0.0106693	0.00109993	-0.0105	0.0061	94.0896
SHBG	Triglycerides	rs6005840	22	29101357	G	A	-0.011982	0.000898782	0.0133	0.0055	177.726
SHBG	Triglycerides	rs7289655	22	24335228	C	A	0.0067423	0.000883989	0.0186	0.0057	58.1731
SHBG	Triglycerides	rs9712839	22	28483348	C	T	-0.0100415	0.00155376	0.0158	0.0094	41.7666

## Sheet: ST 11
Exposure	Outcome	SNP	CHR	POS	EA	OA	Beta.exposure	Se.exposure	Beta.outcome	Se.outcome	F-statistic
SHBG	HDL-C	rs10753556	1	23732762	G	A	0.00950907	0.00125778	0.0257	0.0073	57.1566
SHBG	HDL-C	rs10797877	1	171075556	T	C	-0.00646556	0.000832997	-0.0082	0.0047	60.2456
SHBG	HDL-C	rs11121695	1	11229515	A	G	0.00903922	0.00097909	0.017	0.0057	85.2347
SHBG	HDL-C	rs12138803	1	172348823	T	C	-0.00605624	0.000937423	0.0026	0.0053	41.7383
SHBG	HDL-C	rs12385720	1	93539383	A	G	-0.00698484	0.000866394	-0.0173	0.0051	64.9953
SHBG	HDL-C	rs144613238	1	61693017	AATTT	A	0.0194602	0.00157202	0.0279	0.0098	153.242
SHBG	HDL-C	rs146199089	1	150314457	A	G	0.024099	0.00317127	0.0148	0.0195	57.7473
SHBG	HDL-C	rs16842246	1	197982013	C	T	0.0119613	0.00179532	-0.0002	0.0108	44.3888
SHBG	HDL-C	rs1730859	1	107617707	A	G	-0.025506	0.000881996	0.0187	0.0052	836.28
SHBG	HDL-C	rs213494	1	54877103	T	C	-0.00588942	0.000871399	-0.0069	0.0051	45.6784
SHBG	HDL-C	rs2247213	1	221055463	A	G	-0.01231	0.000884341	-0.0188	0.005	193.766
SHBG	HDL-C	rs267733	1	150958836	G	A	-0.0122992	0.00112924	0.0062	0.0065	118.626
SHBG	HDL-C	rs2755263	1	67529243	G	A	0.00467465	0.000838402	0.0071	0.0047	31.0881
SHBG	HDL-C	rs3001032	1	219727779	C	T	0.0111685	0.000891087	0.0134	0.0049	157.09
SHBG	HDL-C	rs34517439	1	78450517	A	C	0.0092581	0.00127962	-0.011	0.0075	52.3458
SHBG	HDL-C	rs36086195	1	16510894	T	C	0.0113699	0.000842073	-0.0023	0.005	182.311
SHBG	HDL-C	rs4310395	1	232795105	G	A	0.00446349	0.000837462	-0.008	0.0047	28.4066
SHBG	HDL-C	rs4639796	1	197126649	A	G	-0.0124336	0.00113343	0.0116	0.0064	120.338
SHBG	HDL-C	rs469882	1	91530432	C	A	-0.00884139	0.00104888	-0.006	0.0059	71.0542
SHBG	HDL-C	rs559986	1	35841258	T	C	-0.0115	0.00143915	-0.0107	0.0081	63.8533
SHBG	HDL-C	rs58807574	1	51497278	C	T	0.011398	0.00135086	0.0061	0.0073	71.1929
SHBG	HDL-C	rs61830291	1	221001142	C	A	0.00885776	0.00141119	-0.007	0.0082	39.3982
SHBG	HDL-C	rs670323	1	177868990	A	G	0.0102826	0.00101938	-0.0041	0.0056	101.75
SHBG	HDL-C	rs6703810	1	39345358	C	T	0.00964835	0.00156156	0.0126	0.0096	38.1759
SHBG	HDL-C	rs7515496	1	235408221	A	G	0.0103017	0.00127831	-0.0025	0.0074	64.945
SHBG	HDL-C	rs7539725	1	10125407	G	A	0.00651944	0.00121025	0.0007	0.0066	29.0182
SHBG	HDL-C	rs7542169	1	166864373	G	A	-0.00584448	0.00084939	-0.0023	0.0047	47.3454
SHBG	HDL-C	rs9427104	1	154589232	T	C	0.0122622	0.000831549	0.0065	0.0047	217.451
SHBG	HDL-C	rs9970073	1	214156165	A	G	0.00686723	0.000867455	0.0055	0.0049	62.6714
SHBG	HDL-C	rs1006898	2	27424496	A	G	-0.0248284	0.00162467	-0.0108	0.0094	233.543
SHBG	HDL-C	rs10169561	2	180458771	C	T	0.00475254	0.000836539	-0.0044	0.0047	32.276
SHBG	HDL-C	rs10188870	2	191061633	T	G	-0.00463706	0.000985953	-0.0081	0.0058	22.1194
SHBG	HDL-C	rs10202868	2	191563991	C	T	-0.0105144	0.000980339	-0.0124	0.0054	115.031
SHBG	HDL-C	rs10210970	2	28646847	T	C	-0.00928491	0.00123763	0.0127	0.0073	56.2825
SHBG	HDL-C	rs1047891	2	211540507	A	C	0.00989238	0.000893791	-0.0168	0.0053	122.498
SHBG	HDL-C	rs11164095	2	97155208	T	C	0.00565478	0.000930736	-0.0027	0.0054	36.9129
SHBG	HDL-C	rs13389219	2	165528876	T	C	0.0159608	0.000850513	0.0343	0.0048	352.166
SHBG	HDL-C	rs1354066	2	227423777	C	T	-0.0145409	0.00259775	-0.0271	0.0158	31.332
SHBG	HDL-C	rs1375045	2	112263087	A	G	0.00744514	0.000977911	-0.0011	0.0057	57.9625
SHBG	HDL-C	rs16830920	2	135465466	C	A	-0.00689977	0.00127467	0.016	0.0087	29.3004
SHBG	HDL-C	rs17008851	2	61606097	G	A	0.00957649	0.00122668	0.0007	0.0068	60.9467
SHBG	HDL-C	rs185241389	2	112024305	T	C	0.00771681	0.00134464	0.011	0.0083	32.9354
SHBG	HDL-C	rs2004349	2	219289643	G	A	0.00851312	0.000841969	0.0009	0.0049	102.232
SHBG	HDL-C	rs2364717	2	178101235	T	C	0.00603367	0.000839826	0.003	0.0049	51.616
SHBG	HDL-C	rs2542522	2	71609785	A	G	0.00741058	0.00136452	0.0244	0.0079	29.4947
SHBG	HDL-C	rs2943641	2	227093745	C	T	-0.0143553	0.000869134	-0.0369	0.0048	272.804
SHBG	HDL-C	rs35135293	2	20363666	T	C	-0.00761704	0.000835288	-0.0144	0.0047	83.1572
SHBG	HDL-C	rs35676483	2	223540323	C	T	0.00660027	0.00120605	-0.0062	0.0083	29.9497
SHBG	HDL-C	rs3761706	2	111899881	A	G	-0.0177971	0.00170457	-0.0313	0.01	109.011
SHBG	HDL-C	rs4128205	2	165467068	C	A	-0.00549342	0.000837529	0.0021	0.0049	43.0215
SHBG	HDL-C	rs57467915	2	220081416	A	G	-0.0218329	0.00340965	-0.0318	0.022	41.0018
SHBG	HDL-C	rs6546096	2	64906295	G	A	-0.0205091	0.000949405	0.0052	0.0057	466.649
SHBG	HDL-C	rs6547692	2	27734972	A	G	0.030476	0.000837045	0.0106	0.0049	1325.62
SHBG	HDL-C	rs6736913	2	42510018	G	A	-0.032452	0.0028969	0.0334	0.019	125.492
SHBG	HDL-C	rs6742215	2	65690496	G	A	-0.00601154	0.000835443	0.0042	0.0048	51.7771
SHBG	HDL-C	rs6758199	2	70537173	T	C	-0.0182805	0.00167867	0.0005	0.0094	118.589
SHBG	HDL-C	rs72798731	2	32515337	T	C	0.0144295	0.00234148	-0.0008	0.0147	37.9771
SHBG	HDL-C	rs7557491	2	64852557	A	C	0.00610934	0.00110035	-0.0036	0.0063	30.8267
SHBG	HDL-C	rs7607768	2	146352540	T	G	0.00533593	0.000854138	0.0026	0.0056	39.0269
SHBG	HDL-C	rs9677933	2	121337280	T	C	0.00729245	0.00113913	0.0035	0.0064	40.9827
SHBG	HDL-C	rs12487736	3	47459679	T	C	-0.00866661	0.000845413	-0.0007	0.005	105.09
SHBG	HDL-C	rs12636106	3	122164156	T	C	0.00601812	0.00113937	0.0027	0.0062	27.8992
SHBG	HDL-C	rs13059141	3	52841220	A	G	0.00944204	0.00131211	0.0229	0.0074	51.7835
SHBG	HDL-C	rs13082048	3	86964322	G	A	-0.00575917	0.000874639	0.003	0.0051	43.3573
SHBG	HDL-C	rs13315174	3	105406468	A	G	-0.00806694	0.00101713	0.007	0.0056	62.902
SHBG	HDL-C	rs1456330	3	183400967	G	A	-0.00664095	0.000966961	0.0018	0.0061	47.1675
SHBG	HDL-C	rs2176887	3	101105268	T	C	0.0091861	0.00166724	0.0012	0.0103	30.3575
SHBG	HDL-C	rs34175495	3	58325734	A	G	-0.00824915	0.00148406	0.0016	0.0082	30.8969
SHBG	HDL-C	rs34970607	3	123090360	A	G	0.00652124	0.000944328	-0.0164	0.0054	47.6886
SHBG	HDL-C	rs57158761	3	185371172	G	A	-0.00861913	0.000843687	-0.0082	0.0049	104.367
SHBG	HDL-C	rs6776396	3	124321704	T	C	0.00519621	0.000971033	0.0095	0.0055	28.6355
SHBG	HDL-C	rs6792725	3	24520283	G	A	0.0148285	0.000933902	-0.0009	0.0051	252.111
SHBG	HDL-C	rs687339	3	135932359	T	C	-0.0273541	0.000997176	-0.0268	0.0056	752.491
SHBG	HDL-C	rs7430950	3	196233136	C	A	-0.00597654	0.000962787	-0.0099	0.0057	38.5336
SHBG	HDL-C	rs7623513	3	142100428	C	A	0.00650492	0.00125148	-0.0026	0.0081	27.0169
SHBG	HDL-C	rs7628382	3	70641810	G	A	-0.0046927	0.000842083	-0.0029	0.0047	31.0553
SHBG	HDL-C	rs77395777	3	24372670	T	C	-0.0170906	0.00272864	0.0142	0.0154	39.2303
SHBG	HDL-C	rs79287178	3	172294500	A	G	-0.0368717	0.0025168	-0.0234	0.0143	214.629
SHBG	HDL-C	rs9849142	3	172221249	A	G	0.00581315	0.000967113	0.0001	0.0054	36.1301
SHBG	HDL-C	rs10002832	4	124672556	G	A	0.00713503	0.00130093	-0.0115	0.0071	30.0804
SHBG	HDL-C	rs114053844	4	110465025	C	T	0.0280888	0.00327572	-0.0021	0.022	73.528
SHBG	HDL-C	rs11729169	4	171019391	T	C	0.010678	0.0013509	0.0065	0.0079	62.4789
SHBG	HDL-C	rs13108218	4	3443931	G	A	-0.0235093	0.000866221	0.0066	0.005	736.583
SHBG	HDL-C	rs13150068	4	88203828	G	A	-0.0182465	0.000842991	-0.0048	0.0047	468.504
SHBG	HDL-C	rs2602856	4	100029145	A	C	-0.0133519	0.000882151	-0.0106	0.005	229.087
SHBG	HDL-C	rs2724475	4	17946432	C	T	-0.00727298	0.000950363	-0.0163	0.0056	58.566
SHBG	HDL-C	rs28473232	4	37406477	G	A	0.00550183	0.000994053	0.0173	0.0056	30.6334
SHBG	HDL-C	rs28925904	4	144359490	T	C	-0.0211688	0.00267361	0.0031	0.0177	62.6897
SHBG	HDL-C	rs2970877	4	23887454	G	T	0.00853285	0.000915841	-0.0012	0.005	86.8057
SHBG	HDL-C	rs34052949	4	88392585	G	A	-0.00660411	0.000991029	0.0014	0.0057	44.4075
SHBG	HDL-C	rs4691375	4	157650930	G	A	0.00861725	0.000894914	0.0071	0.0051	92.7203
SHBG	HDL-C	rs55715738	4	104130189	G	A	0.00501769	0.000859312	0.0068	0.0048	34.0962
SHBG	HDL-C	rs6531735	4	39686332	A	G	-0.00454756	0.00083542	0.0102	0.0047	29.6311
SHBG	HDL-C	rs6848998	4	128989327	A	G	0.0070649	0.000862764	-0.0015	0.005	67.0545
SHBG	HDL-C	rs73193388	4	3401678	T	C	0.0103167	0.00122821	0.0025	0.0072	70.5564
SHBG	HDL-C	rs7678138	4	120106766	A	G	-0.0105258	0.00126115	-0.0009	0.0068	69.6589
SHBG	HDL-C	rs78890745	4	159834474	A	G	0.0170398	0.00134787	-0.001	0.0079	159.821
SHBG	HDL-C	rs819203	4	56257103	G	A	-0.00544289	0.00092472	-0.0012	0.0052	34.6448
SHBG	HDL-C	rs10041660	5	122650224	C	T	0.00533902	0.000847214	-0.0015	0.0049	39.7134
SHBG	HDL-C	rs138373837	5	36219710	T	C	0.0176042	0.00274092	0.0086	0.0177	41.2515
SHBG	HDL-C	rs138611541	5	56228040	C	T	-0.0110124	0.00157632	-0.008	0.0091	48.8062
SHBG	HDL-C	rs152439	5	141924395	C	T	-0.0094523	0.00163568	-0.0168	0.0097	33.3948
SHBG	HDL-C	rs2522064	5	131806488	A	G	0.00983175	0.00107748	0.0017	0.006	83.2613
SHBG	HDL-C	rs329120	5	133861756	T	C	-0.00907848	0.00084959	0	0.0047	114.185
SHBG	HDL-C	rs40270	5	55804552	C	A	-0.0161631	0.000998064	-0.035	0.0057	262.26
SHBG	HDL-C	rs4073358	5	112382137	T	C	0.00460884	0.000838605	0.0061	0.0047	30.2043
SHBG	HDL-C	rs4266430	5	38749736	T	C	0.00493986	0.000837846	0.0059	0.0049	34.7617
SHBG	HDL-C	rs4478317	5	122766724	A	G	-0.00779417	0.00122808	0.0179	0.0078	40.2797
SHBG	HDL-C	rs4976033	5	67714246	G	A	-0.00722948	0.000865074	-0.0093	0.005	69.8405
SHBG	HDL-C	rs57653595	5	156736491	G	A	0.0112112	0.0018319	-0.0044	0.0101	37.4542
SHBG	HDL-C	rs72753349	5	57392079	T	C	0.0113378	0.0021097	0.0149	0.0128	28.8813
SHBG	HDL-C	rs75049939	5	173334219	G	T	-0.00715618	0.000909836	-0.007	0.005	61.8638
SHBG	HDL-C	rs11155787	6	151686905	T	C	-0.00554468	0.000872139	-0.0046	0.0051	40.4186
SHBG	HDL-C	rs12661232	6	130379160	C	T	-0.0108082	0.000904479	-0.0084	0.0059	142.794
SHBG	HDL-C	rs2208605	6	55572187	C	T	0.00675651	0.00103321	-0.0004	0.006	42.7629
SHBG	HDL-C	rs2299055	6	15398331	G	A	-0.0074681	0.00130391	0.0048	0.0076	32.8039
SHBG	HDL-C	rs34499031	6	20676414	TAA	T	-0.00833951	0.00095192	-0.012	0.0061	76.7503
SHBG	HDL-C	rs4472353	6	96078826	C	T	0.00665541	0.00114767	0.0026	0.0069	33.6291
SHBG	HDL-C	rs4709746	6	164133001	T	C	0.00992161	0.00123753	0.0069	0.0066	64.2766
SHBG	HDL-C	rs668871	6	160769811	T	C	0.0176137	0.00084042	0.005	0.0047	439.247
SHBG	HDL-C	rs6922556	6	25723527	A	G	-0.00457551	0.000849379	-0.0074	0.0048	29.0186
SHBG	HDL-C	rs7753558	6	117523471	A	C	-0.00524106	0.000876054	0.0005	0.005	35.7912
SHBG	HDL-C	rs9296676	6	52255787	C	T	0.00529966	0.000994565	-0.005	0.0055	28.3942
SHBG	HDL-C	rs9375477	6	127204623	G	A	-0.0079594	0.00116436	-0.0119	0.0065	46.729
SHBG	HDL-C	rs9379084	6	7231843	A	G	-0.0138383	0.00135024	-0.0038	0.008	105.037
SHBG	HDL-C	rs9458800	6	163753143	C	T	-0.00478267	0.000849562	-0.0062	0.0049	31.6921
SHBG	HDL-C	rs998278	6	34765584	A	G	0.0120855	0.000891873	-0.0355	0.0049	183.621
SHBG	HDL-C	rs1003009	7	99223959	C	T	0.0101111	0.00155785	0.0096	0.0087	42.1255
SHBG	HDL-C	rs10245356	7	101906354	T	C	0.00621403	0.000864747	0.0053	0.0055	51.6379
SHBG	HDL-C	rs10278546	7	100516003	C	A	0.0155847	0.00106012	0.0036	0.0059	216.116
SHBG	HDL-C	rs114949263	7	150498245	C	T	0.0150821	0.00133402	0.001	0.0076	127.82
SHBG	HDL-C	rs11556924	7	129663496	T	C	0.00772855	0.000857832	0.0128	0.005	81.1693
SHBG	HDL-C	rs11770446	7	77358072	G	A	0.00740196	0.000923459	0.0135	0.0053	64.2478
SHBG	HDL-C	rs11772918	7	46609344	G	A	-0.00484229	0.000846888	-0.0188	0.0049	32.6926
SHBG	HDL-C	rs1229492	7	81564122	C	T	-0.0108618	0.000951704	-0.0149	0.0053	130.257
SHBG	HDL-C	rs12701263	7	32962089	T	C	0.00484343	0.000854653	0.0014	0.0048	32.1164
SHBG	HDL-C	rs149092986	7	111624089	C	T	-0.0163666	0.00284838	0.0016	0.0179	33.0157
SHBG	HDL-C	rs1534696	7	26397239	A	C	0.00480393	0.000838411	0.0097	0.0049	32.8306
SHBG	HDL-C	rs157935	7	130585553	G	T	0.0115652	0.000912852	0.0125	0.005	160.511
SHBG	HDL-C	rs17471520	7	27178790	C	T	0.00864886	0.0014592	-0.0011	0.008	35.1308
SHBG	HDL-C	rs2280552	7	1976263	T	C	0.00796985	0.000869573	-0.0105	0.005	84.0017
SHBG	HDL-C	rs2696887	7	135166999	C	T	-0.00471298	0.000856416	-0.0059	0.0048	30.2846
SHBG	HDL-C	rs2723572	7	17888587	C	T	-0.00504647	0.00083673	-0.0142	0.0049	36.3751
SHBG	HDL-C	rs42374	7	116444070	C	T	-0.00584547	0.000842364	0.0014	0.0047	48.1548
SHBG	HDL-C	rs62472728	7	143105566	T	C	0.0120196	0.0017696	0.008	0.0103	46.1349
SHBG	HDL-C	rs6948767	7	86862750	A	G	0.0144537	0.00217006	-0.0123	0.0128	44.3624
SHBG	HDL-C	rs7015	7	97920623	G	A	0.0339417	0.00107682	0.0053	0.0062	993.53
SHBG	HDL-C	rs7794048	7	46275882	A	G	-0.0131746	0.00172727	-0.0231	0.01	58.1774
SHBG	HDL-C	rs7808581	7	156194185	T	C	-0.00495663	0.000847731	-0.001	0.0049	34.1867
SHBG	HDL-C	rs10086016	8	36847709	C	T	-0.00738878	0.00112489	-0.0208	0.0063	43.1445
SHBG	HDL-C	rs10504255	8	59398461	A	G	0.0112245	0.000887044	-0.0031	0.0049	160.119
SHBG	HDL-C	rs11774700	8	118220270	C	T	0.00615518	0.000913303	0.0015	0.0053	45.4205
SHBG	HDL-C	rs2721195	8	145677011	C	T	-0.00965032	0.000841046	0.0045	0.0048	131.657
SHBG	HDL-C	rs4240624	8	9184231	A	G	0.0221708	0.00145318	0.0853	0.0077	232.768
SHBG	HDL-C	rs440837	8	81461974	G	A	0.0188488	0.00103881	0.0044	0.0058	329.227
SHBG	HDL-C	rs5892750	8	81880253	CA	C	0.0132783	0.00104356	0.0065	0.0066	161.901
SHBG	HDL-C	rs6557781	8	21937667	C	T	0.00693775	0.00116591	-0.0055	0.0068	35.4085
SHBG	HDL-C	rs6601302	8	9239458	G	T	-0.00624298	0.000970707	-0.0187	0.0055	41.3626
SHBG	HDL-C	rs72656010	8	57122215	C	T	-0.00822711	0.00124459	0.0074	0.0071	43.696
SHBG	HDL-C	rs72663955	8	71139330	G	T	-0.00726042	0.00123739	-0.0049	0.0071	34.4279
SHBG	HDL-C	rs76767219	8	81426196	A	C	0.0425796	0.002291	0.0028	0.0138	345.424
SHBG	HDL-C	rs7823971	8	72471728	A	C	-0.00678316	0.00105423	-0.016	0.0058	41.3993
SHBG	HDL-C	rs7828742	8	116960729	G	A	-0.00750701	0.000859722	0.0144	0.0049	76.2461
SHBG	HDL-C	rs9644032	8	23414822	G	T	-0.00715357	0.000868917	-0.0082	0.0048	67.7781
SHBG	HDL-C	rs10733608	9	117148430	T	G	0.00830085	0.00084449	0.0151	0.0047	96.6176
SHBG	HDL-C	rs10811662	9	22134253	A	G	0.00712583	0.00110676	0.0041	0.0065	41.4538
SHBG	HDL-C	rs11515536	9	101771183	T	C	0.00676726	0.00124351	0.0015	0.0068	29.6161
SHBG	HDL-C	rs143554698	9	95538573	T	C	-0.00820066	0.00120729	-0.002	0.008	46.1397
SHBG	HDL-C	rs16907358	9	94042307	C	T	-0.00635433	0.00106995	-0.0127	0.0059	35.2706
SHBG	HDL-C	rs2416800	9	123544003	G	A	-0.00663332	0.000848553	-0.0064	0.0049	61.1088
SHBG	HDL-C	rs35233014	9	137268177	A	C	-0.0137386	0.000968721	-0.024	0.0056	201.135
SHBG	HDL-C	rs35234337	9	35661243	T	C	-0.00553933	0.00096104	-0.0138	0.0053	33.2224
SHBG	HDL-C	rs4567095	9	4309006	T	C	0.00666558	0.000909477	0.0076	0.005	53.7146
SHBG	HDL-C	rs62577365	9	137019331	T	C	-0.0108291	0.00184039	0.003	0.0107	34.623
SHBG	HDL-C	rs62580766	9	113034490	T	C	0.0109816	0.00108863	-0.0017	0.0059	101.758
SHBG	HDL-C	rs74551598	9	117177566	C	A	-0.00547869	0.000979206	-0.0207	0.0053	31.3044
SHBG	HDL-C	rs7847560	9	113207962	C	A	0.00629773	0.00110528	-0.0149	0.0062	32.4656
SHBG	HDL-C	rs7860634	9	139089679	A	G	0.00953895	0.000847153	0.0037	0.0049	126.788
SHBG	HDL-C	rs9697210	9	131468740	A	G	-0.0159893	0.00118978	-0.0143	0.0072	180.603
SHBG	HDL-C	rs12263369	10	94823343	T	C	-0.0104056	0.000846755	-0.0207	0.005	151.015
SHBG	HDL-C	rs12264388	10	103697290	G	A	-0.0100588	0.00181733	0.0047	0.0103	30.6355
SHBG	HDL-C	rs12770588	10	21709301	G	A	0.00553486	0.0010752	-0.0031	0.0061	26.4993
SHBG	HDL-C	rs142020186	10	65658538	TAAC	T	0.0217918	0.00298672	-0.0211	0.0192	53.235
SHBG	HDL-C	rs191531655	10	65501245	T	C	0.0360736	0.00308401	0.015	0.0177	136.819
SHBG	HDL-C	rs34390319	10	63960611	C	T	0.0140167	0.00139962	0.0037	0.0078	100.293
SHBG	HDL-C	rs36062478	10	89722731	C	T	-0.0054276	0.00115584	-0.016	0.0067	22.0506
SHBG	HDL-C	rs3737178	10	31607215	G	A	-0.0102005	0.00193835	-0.0136	0.0109	27.6935
SHBG	HDL-C	rs4564213	10	65400352	T	G	-0.028142	0.000882756	0.0019	0.0049	1016.32
SHBG	HDL-C	rs61854105	10	65541338	A	G	-0.0176256	0.00193551	0.0013	0.0119	82.9272
SHBG	HDL-C	rs7082066	10	64998971	G	A	0.0392576	0.00107099	-0.0009	0.0063	1343.62
SHBG	HDL-C	rs72783094	10	49686734	G	A	-0.00827063	0.00146082	0	0.0083	32.0541
SHBG	HDL-C	rs7903146	10	114758349	T	C	-0.0095782	0.000916736	0.002	0.0053	109.164
SHBG	HDL-C	rs79717793	10	5262267	A	G	-0.0207012	0.00115177	-0.0217	0.0063	323.042
SHBG	HDL-C	rs10895276	11	102083695	T	C	-0.00876384	0.000886943	-0.0054	0.005	97.6332
SHBG	HDL-C	rs10902121	11	306791	C	T	-0.00647384	0.000894795	-0.0075	0.0053	52.3452
SHBG	HDL-C	rs1255528	11	95299962	A	G	-0.00656989	0.00105689	0.0068	0.0061	38.6417
SHBG	HDL-C	rs12797706	11	65561369	A	G	0.0135305	0.000997188	0.0112	0.0056	184.108
SHBG	HDL-C	rs12797969	11	3019216	T	C	-0.00618492	0.000930869	-0.0082	0.0054	44.146
SHBG	HDL-C	rs138526953	11	118793479	A	C	-0.0162828	0.00292555	0.0167	0.0173	30.9773
SHBG	HDL-C	rs174533	11	61549025	A	G	-0.0096524	0.000880248	-0.0481	0.0051	120.243
SHBG	HDL-C	rs2074310	11	17421886	C	T	0.00603772	0.000874784	-0.004	0.005	47.637
SHBG	HDL-C	rs2292910	11	45903613	C	A	-0.00572771	0.000896205	-0.0104	0.0052	40.8458
SHBG	HDL-C	rs2351958	11	16248020	A	C	-0.0101825	0.000860288	-0.0041	0.0048	140.095
SHBG	HDL-C	rs2924545	11	68883281	A	G	-0.00747125	0.000850341	0.0006	0.005	77.197
SHBG	HDL-C	rs3842763	11	2179204	T	G	0.0107267	0.000996537	-0.0079	0.0059	115.863
SHBG	HDL-C	rs55771168	11	119070949	C	T	0.00689457	0.000943823	-0.0145	0.0054	53.3621
SHBG	HDL-C	rs558531	11	95086353	A	G	0.00504829	0.000968717	0.006	0.0054	27.1578
SHBG	HDL-C	rs62618693	11	32956492	T	C	0.0158869	0.00201449	0.014	0.0127	62.1939
SHBG	HDL-C	rs631695	11	69283303	G	T	-0.013996	0.000849521	0.0008	0.0049	271.431
SHBG	HDL-C	rs11110390	12	100874901	T	C	-0.0090118	0.000885212	0.0004	0.0051	103.64
SHBG	HDL-C	rs113257350	12	120381998	T	C	-0.0172861	0.00293506	0.0033	0.0178	34.6865
SHBG	HDL-C	rs11829410	12	21132574	G	A	-0.0168689	0.00186025	0.0339	0.0114	82.2301
SHBG	HDL-C	rs12311848	12	124486851	G	A	0.0100424	0.000885755	0.0381	0.005	128.543
SHBG	HDL-C	rs12313762	12	57692470	T	C	0.0171083	0.000975384	0.0367	0.0054	307.654
SHBG	HDL-C	rs141881700	12	101056213	A	G	-0.0527462	0.00384072	-0.03	0.0217	188.607
SHBG	HDL-C	rs145775785	12	65902265	T	C	0.0228582	0.00356356	0.055	0.0209	41.1449
SHBG	HDL-C	rs17201502	12	50285562	T	C	0.00513741	0.000877986	-0.0055	0.005	34.2384
SHBG	HDL-C	rs1725788	12	131608476	G	A	0.00550669	0.000988565	0.0047	0.0056	31.0292
SHBG	HDL-C	rs1872992	12	26457190	G	A	-0.00614131	0.000971656	-0.0054	0.0053	39.9482
SHBG	HDL-C	rs2017594	12	122631208	T	G	0.00667508	0.00106404	-0.0023	0.0061	39.3547
SHBG	HDL-C	rs2393791	12	121423956	T	C	0.0154352	0.00086112	-0.0123	0.0049	321.29
SHBG	HDL-C	rs2583920	12	66186792	G	A	-0.00939612	0.00142454	-0.0075	0.0082	43.5059
SHBG	HDL-C	rs374335	12	77457439	G	A	-0.00610739	0.000897874	0.0034	0.005	46.268
SHBG	HDL-C	rs4980839	12	712980	C	T	-0.00459809	0.000839931	0.0068	0.0047	29.9687
SHBG	HDL-C	rs57743625	12	21367633	A	G	-0.0300891	0.00114066	0.0125	0.0073	695.835
SHBG	HDL-C	rs7136446	12	102838515	T	C	-0.00724741	0.000850087	-0.0105	0.005	72.684
SHBG	HDL-C	rs7306128	12	21132187	G	A	-0.0168692	0.00186028	0.0344	0.0114	82.2304
SHBG	HDL-C	rs7953508	12	93983554	T	C	-0.00599668	0.000953484	-0.0014	0.0054	39.5544
SHBG	HDL-C	rs7971398	12	46393518	A	G	0.00588788	0.000926901	-0.0003	0.0054	40.3507
SHBG	HDL-C	rs9739640	12	53783174	G	A	-0.00854372	0.00113458	-0.0097	0.007	56.7053
SHBG	HDL-C	rs12874375	13	26818902	T	C	0.00629567	0.000979875	0.008	0.0056	41.2803
SHBG	HDL-C	rs2182784	13	51133421	A	C	-0.00704792	0.00101088	-0.006	0.0058	48.6097
SHBG	HDL-C	rs34916533	13	33074674	A	C	-0.00434542	0.000876209	-0.0039	0.0049	24.5951
SHBG	HDL-C	rs41284816	13	50655989	T	G	0.0305	0.00312399	0.0455	0.0162	95.3192
SHBG	HDL-C	rs749170	13	22350875	T	C	0.00509753	0.000897746	0.0044	0.0049	32.2413
SHBG	HDL-C	rs9533843	13	44980150	A	G	0.00475747	0.000849203	0.005	0.0047	31.3855
SHBG	HDL-C	rs9556404	13	95254382	G	A	-0.00846142	0.000908095	0.0075	0.0052	86.8208
SHBG	HDL-C	rs11621792	14	24871926	T	C	-0.0188283	0.00084787	-0.0056	0.0049	493.133
SHBG	HDL-C	rs11629105	14	23721880	G	T	0.0132434	0.00105954	0.0153	0.006	156.23
SHBG	HDL-C	rs12435790	14	35154381	G	A	0.0102458	0.00159119	-0.0009	0.0087	41.4618
SHBG	HDL-C	rs12888084	14	89884991	G	A	0.00530484	0.000842116	-0.0018	0.0049	39.6827
SHBG	HDL-C	rs13379043	14	74250126	C	T	0.0100981	0.000953593	0.0176	0.0054	112.138
SHBG	HDL-C	rs17780783	14	73219669	A	C	-0.00689387	0.000996031	-0.0102	0.0054	47.905
SHBG	HDL-C	rs2239222	14	73011885	G	A	0.0105435	0.000885659	-0.0055	0.0051	141.722
SHBG	HDL-C	rs28929474	14	94844947	T	C	0.0964206	0.00299834	0.0206	0.0188	1034.14
SHBG	HDL-C	rs61758464	14	105257802	A	G	0.00948175	0.00117815	0.0262	0.0069	64.7703
SHBG	HDL-C	rs6576009	14	104335229	C	T	-0.00599227	0.000863772	0.0065	0.005	48.1265
SHBG	HDL-C	rs72683923	14	50735947	C	T	0.0270885	0.00299466	-0.0233	0.0181	81.8229
SHBG	HDL-C	rs112500920	15	82507605	C	T	-0.0116177	0.0016419	0.0118	0.0092	50.0665
SHBG	HDL-C	rs113230623	15	96786833	T	C	0.0238275	0.00309147	-0.0065	0.0199	59.4055
SHBG	HDL-C	rs117411982	15	53268365	A	C	0.0234516	0.00338169	0.0017	0.0209	48.0925
SHBG	HDL-C	rs11856926	15	96223649	A	G	-0.0102385	0.000847384	-0.0011	0.0047	145.986
SHBG	HDL-C	rs12593379	15	35180801	A	G	-0.00812373	0.000952983	-0.0025	0.0055	72.6676
SHBG	HDL-C	rs12594627	15	73986264	T	G	0.00463284	0.000841316	-0.0004	0.0048	30.3233
SHBG	HDL-C	rs12708458	15	59936383	T	C	0.00638923	0.000888337	0.0051	0.0051	51.7299
SHBG	HDL-C	rs139974673	15	44027885	C	T	-0.0656366	0.0026619	-0.0871	0.0156	608.007
SHBG	HDL-C	rs2218181	15	66872325	C	T	-0.00801068	0.000875929	-0.0115	0.0049	83.6375
SHBG	HDL-C	rs2695165	15	42073397	T	C	-0.0069384	0.000839012	-0.0086	0.0047	68.3884
SHBG	HDL-C	rs56332871	15	96714816	A	C	0.0348607	0.000945115	0.015	0.0056	1360.51
SHBG	HDL-C	rs73401721	15	39462617	A	C	0.0124388	0.00199938	0.0156	0.0113	38.7049
SHBG	HDL-C	rs74923405	15	68312792	T	C	-0.0131777	0.00202902	-0.0278	0.0127	42.18
SHBG	HDL-C	rs79391862	15	53739426	C	A	-0.0824289	0.0036264	-0.0284	0.017	516.663
SHBG	HDL-C	rs112874986	16	11884499	A	G	-0.00712731	0.000977607	0.0072	0.0057	53.1524
SHBG	HDL-C	rs11642328	16	24540438	C	A	-0.00456859	0.000840444	-0.0064	0.0049	29.5493
SHBG	HDL-C	rs11862061	16	1858365	G	T	0.0103697	0.00151256	-0.0048	0.0103	47.001
SHBG	HDL-C	rs12928099	16	15150505	A	C	0.00985446	0.000922256	0.0193	0.0054	114.173
SHBG	HDL-C	rs1530644	16	68396034	A	G	-0.00481393	0.000925882	0.009	0.0054	27.0326
SHBG	HDL-C	rs2966084	16	81516383	G	A	0.00501553	0.000926371	0.032	0.0053	29.3132
SHBG	HDL-C	rs34050011	16	49868513	A	C	0.00552096	0.000850499	0.0098	0.0049	42.1387
SHBG	HDL-C	rs7186308	16	24848471	G	A	-0.00598762	0.0010514	0.0165	0.0059	32.4319
SHBG	HDL-C	rs10048173	17	45592266	G	A	0.0152652	0.000808231	0.0004	0.0054	356.725
SHBG	HDL-C	rs10153315	17	79481772	C	T	-0.00780562	0.000819124	-0.0035	0.005	90.8062
SHBG	HDL-C	rs11079871	17	47546542	C	T	-0.00629291	0.000810896	0.0011	0.0049	60.2244
SHBG	HDL-C	rs11655704	17	47448172	C	T	0.0317174	0.000865673	0.0002	0.0051	1342.42
SHBG	HDL-C	rs139805419	17	1659971	T	C	0.0208061	0.00320883	-0.0019	0.0198	42.0424
SHBG	HDL-C	rs142331290	17	7502034	G	A	-0.083804	0.00323497	-0.0146	0.0216	671.103
SHBG	HDL-C	rs146122326	17	7091545	A	G	-0.0236282	0.00292298	0.0089	0.0148	65.3446
SHBG	HDL-C	rs1642792	17	7576151	A	G	-0.080197	0.00377017	-0.0281	0.0227	452.475
SHBG	HDL-C	rs17138476	17	36075605	T	C	0.00722871	0.00110373	0.0027	0.0063	42.8939
SHBG	HDL-C	rs1801689	17	64210580	C	A	-0.0379297	0.00236668	-0.0102	0.0166	256.85
SHBG	HDL-C	rs2587505	17	77784268	C	T	-0.00556879	0.000818158	0.0041	0.0049	46.3284
SHBG	HDL-C	rs3744010	17	73840243	A	G	0.00961893	0.000936624	-0.0021	0.0055	105.469
SHBG	HDL-C	rs4794008	17	47048961	T	C	0.00558825	0.000888979	0.0175	0.0055	39.5156
SHBG	HDL-C	rs56300212	17	65264056	G	A	-0.00665322	0.000808395	0.001	0.0049	67.7355
SHBG	HDL-C	rs62059821	17	7469591	A	G	0.0484219	0.00127849	-0.0037	0.0075	1434.46
SHBG	HDL-C	rs62079773	17	47230360	G	T	-0.00863085	0.000952713	0.0029	0.0056	82.0697
SHBG	HDL-C	rs72841470	17	7893710	C	A	-0.0827822	0.00218435	-0.0066	0.013	1436.25
SHBG	HDL-C	rs72844546	17	73149850	T	C	-0.00998897	0.000846127	-0.0007	0.0052	139.37
SHBG	HDL-C	rs8079418	17	17924060	T	C	-0.0135729	0.000827763	-0.0036	0.0049	268.864
SHBG	HDL-C	rs12454712	18	60845884	C	T	0.00988478	0.000868693	0.0116	0.005	129.48
SHBG	HDL-C	rs36014685	18	54733099	G	A	-0.00545967	0.000910474	0.0105	0.0058	35.9582
SHBG	HDL-C	rs4327143	18	71925113	A	G	0.00829236	0.000933775	0.0036	0.0053	78.8627
SHBG	HDL-C	rs111981233	19	50016479	G	T	0.0214079	0.00154614	0.0023	0.0091	191.713
SHBG	HDL-C	rs11665716	19	33996406	A	G	-0.00596212	0.00104505	-0.0042	0.0062	32.5482
SHBG	HDL-C	rs1640269	19	2793194	C	A	0.0188616	0.00092828	0.005	0.0053	412.856
SHBG	HDL-C	rs273492	19	18237882	A	G	-0.00773476	0.000960313	-0.013	0.0055	64.8736
SHBG	HDL-C	rs34255979	19	46384830	T	C	0.0276807	0.00129193	-0.0292	0.0076	459.067
SHBG	HDL-C	rs35350976	19	59023174	G	A	0.00826851	0.00108998	-0.0108	0.0061	57.5463
SHBG	HDL-C	rs45512696	19	35550878	T	C	0.0205653	0.00110483	-0.013	0.0063	346.481
SHBG	HDL-C	rs4804416	19	7223848	G	T	-0.0150409	0.000845915	-0.0099	0.0047	316.151
SHBG	HDL-C	rs4805881	19	33896432	C	A	0.0090566	0.000888967	0.0224	0.0051	103.791
SHBG	HDL-C	rs60018147	19	3375572	G	A	0.0138139	0.00135189	0.0229	0.0077	104.412
SHBG	HDL-C	rs6510107	19	58342011	G	A	0.0068845	0.0011304	-0.0058	0.0064	37.092
SHBG	HDL-C	rs67498438	19	4715246	T	G	0.00410285	0.00085293	-0.0083	0.005	23.139
SHBG	HDL-C	rs74183052	19	14175226	T	C	-0.00719692	0.000879152	0.0041	0.005	67.014
SHBG	HDL-C	rs74444983	19	45745607	C	T	-0.00565939	0.000959978	0.0027	0.0056	34.755
SHBG	HDL-C	rs758298	19	3471603	G	A	-0.00443412	0.000842245	-0.0136	0.0049	27.7165
SHBG	HDL-C	rs8105085	19	17159962	A	G	-0.00536786	0.000864744	0.0033	0.005	38.5325
SHBG	HDL-C	rs9676732	19	53833142	T	G	0.0054647	0.000840097	-0.0095	0.0049	42.313
SHBG	HDL-C	rs1741288	20	4102954	A	G	0.00528931	0.000876542	0.0062	0.005	36.4127
SHBG	HDL-C	rs2618566	20	17844684	T	G	-0.00750411	0.000888067	0.0058	0.0052	71.4014
SHBG	HDL-C	rs3752293	20	37570725	T	C	0.00698047	0.000914439	-0.0036	0.0051	58.272
SHBG	HDL-C	rs4809608	20	45597595	G	A	-0.00701975	0.00102777	-0.0101	0.0059	46.65
SHBG	HDL-C	rs55987409	20	49569025	T	C	0.0181766	0.00162644	0.0109	0.0097	124.896
SHBG	HDL-C	rs6029640	20	39970385	G	A	0.00985285	0.000854552	-0.0052	0.0047	132.937
SHBG	HDL-C	rs6073431	20	43040569	T	C	0.0169942	0.00085711	0.0083	0.0049	393.123
SHBG	HDL-C	rs61744628	20	52186837	A	G	0.0167873	0.00258575	0.0232	0.0157	42.1491
SHBG	HDL-C	rs11088470	21	40689162	G	A	-0.00432359	0.000848204	-0.0076	0.0048	25.9829
SHBG	HDL-C	rs1475883	21	17591913	A	G	-0.00398051	0.000853131	0.0051	0.0049	21.7694
SHBG	HDL-C	rs1129448	22	38170026	A	G	0.00480087	0.000871502	-0.0103	0.005	30.3461
SHBG	HDL-C	rs2284064	22	38547395	C	A	0.00515997	0.000870988	0.0177	0.0049	35.097
SHBG	HDL-C	rs28412679	22	50730320	C	T	0.0047105	0.000848855	-0.0031	0.0049	30.7941
SHBG	HDL-C	rs3946137	22	38988115	G	A	-0.0056749	0.000884748	-0.019	0.0052	41.1412
SHBG	HDL-C	rs397701	22	20032327	C	T	0.00460388	0.000869329	-0.0017	0.0048	28.0466
SHBG	HDL-C	rs4820091	22	21940189	G	T	0.0106693	0.00109993	-0.0322	0.006	94.0896
SHBG	HDL-C	rs6005840	22	29101357	G	A	-0.011982	0.000898782	-0.0023	0.0053	177.726
SHBG	HDL-C	rs7289655	22	24335228	C	A	0.0067423	0.000883989	0.0029	0.0058	58.1731
SHBG	HDL-C	rs9712839	22	28483348	C	T	-0.0100415	0.00155376	-0.0165	0.0092	41.7666

## Sheet: ST 12
Exposure	Outcome	SNP	CHR	POS	EA	OA	Beta.exposure	Se.exposure	Beta.outcome	Se.outcome	F-statistic
SHBG	Total cholesterol	rs11121695	1	11229515	A	G	0.00903922	0.00097909	0.0097	0.0057	85.2347
SHBG	Total cholesterol	rs1172128	1	205245233	G	A	-0.0110181	0.0014996	0.0125	0.0095	53.9837
SHBG	Total cholesterol	rs12138803	1	172348823	T	C	-0.00605624	0.000937423	0.0094	0.0041	41.7383
SHBG	Total cholesterol	rs1730859	1	107617707	A	G	-0.025506	0.000881996	-0.0138	0.0038	836.28
SHBG	Total cholesterol	rs2247213	1	221055463	A	G	-0.01231	0.000884341	-0.0176	0.0037	193.766
SHBG	Total cholesterol	rs267733	1	150958836	G	A	-0.0122992	0.00112924	-0.0217	0.0051	118.626
SHBG	Total cholesterol	rs2755263	1	67529243	G	A	0.00467465	0.000838402	0.0042	0.0036	31.0881
SHBG	Total cholesterol	rs3001032	1	219727779	C	T	0.0111685	0.000891087	-0.0066	0.0056	157.09
SHBG	Total cholesterol	rs4310395	1	232795105	G	A	0.00446349	0.000837462	0.0025	0.0054	28.4066
SHBG	Total cholesterol	rs4639796	1	197126649	A	G	-0.0124336	0.00113343	0.0187	0.0066	120.338
SHBG	Total cholesterol	rs670323	1	177868990	A	G	0.0102826	0.00101938	-0.0123	0.0062	101.75
SHBG	Total cholesterol	rs6703810	1	39345358	C	T	0.00964835	0.00156156	-0.0036	0.009	38.1759
SHBG	Total cholesterol	rs7515496	1	235408221	A	G	0.0103017	0.00127831	-0.0006	0.008	64.945
SHBG	Total cholesterol	rs7539725	1	10125407	G	A	0.00651944	0.00121025	-0.0007	0.0073	29.0182
SHBG	Total cholesterol	rs9427104	1	154589232	T	C	0.0122622	0.000831549	0.006	0.0051	217.451
SHBG	Total cholesterol	rs10169561	2	180458771	C	T	0.00475254	0.000836539	-0.0011	0.0052	32.276
SHBG	Total cholesterol	rs10188870	2	191061633	T	G	-0.00463706	0.000985953	0.0001	0.0064	22.1194
SHBG	Total cholesterol	rs10202868	2	191563991	C	T	-0.0105144	0.000980339	0.0053	0.0059	115.031
SHBG	Total cholesterol	rs10210970	2	28646847	T	C	-0.00928491	0.00123763	0.0034	0.0068	56.2825
SHBG	Total cholesterol	rs1047891	2	211540507	A	C	0.00989238	0.000893791	-0.0046	0.004	122.498
SHBG	Total cholesterol	rs13389219	2	165528876	T	C	0.0159608	0.000850513	-0.0199	0.0036	352.166
SHBG	Total cholesterol	rs1354066	2	227423777	C	T	-0.0145409	0.00259775	-0.0116	0.0148	31.332
SHBG	Total cholesterol	rs17008851	2	61606097	G	A	0.00957649	0.00122668	-0.0173	0.0074	60.9467
SHBG	Total cholesterol	rs2943641	2	227093745	C	T	-0.0143553	0.000869134	0.0003	0.0038	272.804
SHBG	Total cholesterol	rs3761706	2	111899881	A	G	-0.0177971	0.00170457	0.0048	0.0111	109.011
SHBG	Total cholesterol	rs6546096	2	64906295	G	A	-0.0205091	0.000949405	0.0128	0.0057	466.649
SHBG	Total cholesterol	rs6758199	2	70537173	T	C	-0.0182805	0.00167867	0.0054	0.0096	118.589
SHBG	Total cholesterol	rs7557491	2	64852557	A	C	0.00610934	0.00110035	0.004	0.0069	30.8267
SHBG	Total cholesterol	rs9677933	2	121337280	T	C	0.00729245	0.00113913	0.0062	0.0071	40.9827
SHBG	Total cholesterol	rs13082048	3	86964322	G	A	-0.00575917	0.000874639	0.0116	0.0053	43.3573
SHBG	Total cholesterol	rs34970607	3	123090360	A	G	0.00652124	0.000944328	-0.0205	0.0058	47.6886
SHBG	Total cholesterol	rs6776396	3	124321704	T	C	0.00519621	0.000971033	-0.0021	0.0059	28.6355
SHBG	Total cholesterol	rs6792725	3	24520283	G	A	0.0148285	0.000933902	-0.0131	0.006	252.111
SHBG	Total cholesterol	rs687339	3	135932359	T	C	-0.0273541	0.000997176	0.0038	0.0043	752.491
SHBG	Total cholesterol	rs7430950	3	196233136	C	A	-0.00597654	0.000962787	-0.0042	0.0058	38.5336
SHBG	Total cholesterol	rs7628382	3	70641810	G	A	-0.0046927	0.000842083	0.0032	0.0052	31.0553
SHBG	Total cholesterol	rs10002832	4	124672556	G	A	0.00713503	0.00130093	0.0013	0.0078	30.0804
SHBG	Total cholesterol	rs2602856	4	100029145	A	C	-0.0133519	0.000882151	0.0154	0.0058	229.087
SHBG	Total cholesterol	rs2724475	4	17946432	C	T	-0.00727298	0.000950363	0.0005	0.0057	58.566
SHBG	Total cholesterol	rs152439	5	141924395	C	T	-0.0094523	0.00163568	0.0084	0.0101	33.3948
SHBG	Total cholesterol	rs2522064	5	131806488	A	G	0.00983175	0.00107748	-0.0164	0.0065	83.2613
SHBG	Total cholesterol	rs4976033	5	67714246	G	A	-0.00722948	0.000865074	-0.0047	0.0039	69.8405
SHBG	Total cholesterol	rs11155787	6	151686905	T	C	-0.00554468	0.000872139	0.0027	0.0055	40.4186
SHBG	Total cholesterol	rs2208605	6	55572187	C	T	0.00675651	0.00103321	0.0019	0.0063	42.7629
SHBG	Total cholesterol	rs2299055	6	15398331	G	A	-0.0074681	0.00130391	-0.0108	0.0079	32.8039
SHBG	Total cholesterol	rs9296676	6	52255787	C	T	0.00529966	0.000994565	-0.0013	0.0063	28.3942
SHBG	Total cholesterol	rs9379084	6	7231843	A	G	-0.0138383	0.00135024	0.0242	0.0069	105.037
SHBG	Total cholesterol	rs998278	6	34765584	A	G	0.0120855	0.000891873	-0.0166	0.0053	183.621
SHBG	Total cholesterol	rs10278546	7	100516003	C	A	0.0155847	0.00106012	0.0277	0.0065	216.116
SHBG	Total cholesterol	rs11556924	7	129663496	T	C	0.00772855	0.000857832	-0.0043	0.0037	81.1693
SHBG	Total cholesterol	rs1229492	7	81564122	C	T	-0.0108618	0.000951704	-0.0102	0.004	130.257
SHBG	Total cholesterol	rs1534696	7	26397239	A	C	0.00480393	0.000838411	0.0007	0.0039	32.8306
SHBG	Total cholesterol	rs157935	7	130585553	G	T	0.0115652	0.000912852	-0.0049	0.0058	160.511
SHBG	Total cholesterol	rs17471520	7	27178790	C	T	0.00864886	0.0014592	0.0026	0.0085	35.1308
SHBG	Total cholesterol	rs2723572	7	17888587	C	T	-0.00504647	0.00083673	-0.0168	0.0051	36.3751
SHBG	Total cholesterol	rs445	7	92408370	T	C	-0.0116821	0.00142785	0.0155	0.0091	66.9386
SHBG	Total cholesterol	rs55747707	7	73037366	A	G	0.00809829	0.00104217	-0.0125	0.0061	60.3823
SHBG	Total cholesterol	rs6948767	7	86862750	A	G	0.0144537	0.00217006	-0.0134	0.0126	44.3624
SHBG	Total cholesterol	rs7808581	7	156194185	T	C	-0.00495663	0.000847731	-0.0076	0.0054	34.1867
SHBG	Total cholesterol	rs10504255	8	59398461	A	G	0.0112245	0.000887044	-0.038	0.0052	160.119
SHBG	Total cholesterol	rs11774700	8	118220270	C	T	0.00615518	0.000913303	-0.0054	0.0041	45.4205
SHBG	Total cholesterol	rs2721195	8	145677011	C	T	-0.00965032	0.000841046	0.0007	0.0054	131.657
SHBG	Total cholesterol	rs4240624	8	9184231	A	G	0.0221708	0.00145318	0.0784	0.006	232.768
SHBG	Total cholesterol	rs440837	8	81461974	G	A	0.0188488	0.00103881	0.0073	0.0062	329.227
SHBG	Total cholesterol	rs6557781	8	21937667	C	T	0.00693775	0.00116591	0.0197	0.005	35.4085
SHBG	Total cholesterol	rs6601302	8	9239458	G	T	-0.00624298	0.000970707	-0.0131	0.0041	41.3626
SHBG	Total cholesterol	rs7823971	8	72471728	A	C	-0.00678316	0.00105423	0.0093	0.0066	41.3993
SHBG	Total cholesterol	rs7828742	8	116960729	G	A	-0.00750701	0.000859722	0.0057	0.0053	76.2461
SHBG	Total cholesterol	rs9644032	8	23414822	G	T	-0.00715357	0.000868917	-0.005	0.0055	67.7781
SHBG	Total cholesterol	rs10733608	9	117148430	T	G	0.00830085	0.00084449	0.0153	0.0036	96.6176
SHBG	Total cholesterol	rs16907358	9	94042307	C	T	-0.00635433	0.00106995	0.0002	0.0065	35.2706
SHBG	Total cholesterol	rs2416800	9	123544003	G	A	-0.00663332	0.000848553	-0.0022	0.0037	61.1088
SHBG	Total cholesterol	rs4567095	9	4309006	T	C	0.00666558	0.000909477	0.0007	0.004	53.7146
SHBG	Total cholesterol	rs7860634	9	139089679	A	G	0.00953895	0.000847153	-0.0101	0.0055	126.788
SHBG	Total cholesterol	rs12770588	10	21709301	G	A	0.00553486	0.0010752	-0.0036	0.0066	26.4993
SHBG	Total cholesterol	rs7903146	10	114758349	T	C	-0.0095782	0.000916736	0.0088	0.0039	109.164
SHBG	Total cholesterol	rs10769256	11	47378396	T	C	-0.00625187	0.000858313	-0.0041	0.0051	53.0553
SHBG	Total cholesterol	rs10895276	11	102083695	T	C	-0.00876384	0.000886943	-0.0043	0.0053	97.6332
SHBG	Total cholesterol	rs1255528	11	95299962	A	G	-0.00656989	0.00105689	-0.0023	0.0069	38.6417
SHBG	Total cholesterol	rs2074310	11	17421886	C	T	0.00603772	0.000874784	-0.0163	0.0051	47.637
SHBG	Total cholesterol	rs2292910	11	45903613	C	A	-0.00572771	0.000896205	-0.005	0.0038	40.8458
SHBG	Total cholesterol	rs2351958	11	16248020	A	C	-0.0101825	0.000860288	-0.0122	0.0053	140.095
SHBG	Total cholesterol	rs558531	11	95086353	A	G	0.00504829	0.000968717	0.0005	0.0062	27.1578
SHBG	Total cholesterol	rs11110390	12	100874901	T	C	-0.0090118	0.000885212	-0.0178	0.0039	103.64
SHBG	Total cholesterol	rs17201502	12	50285562	T	C	0.00513741	0.000877986	0.0013	0.0055	34.2384
SHBG	Total cholesterol	rs1725788	12	131608476	G	A	0.00550669	0.000988565	0.0031	0.0065	31.0292
SHBG	Total cholesterol	rs1872992	12	26457190	G	A	-0.00614131	0.000971656	-0.0074	0.004	39.9482
SHBG	Total cholesterol	rs2017594	12	122631208	T	G	0.00667508	0.00106404	0.014	0.0065	39.3547
SHBG	Total cholesterol	rs2393791	12	121423956	T	C	0.0154352	0.00086112	-0.0252	0.0036	321.29
SHBG	Total cholesterol	rs7136446	12	102838515	T	C	-0.00724741	0.000850087	-0.0051	0.0036	72.684
SHBG	Total cholesterol	rs7953508	12	93983554	T	C	-0.00599668	0.000953484	-0.0104	0.004	39.5544
SHBG	Total cholesterol	rs749170	13	22350875	T	C	0.00509753	0.000897746	0.0043	0.0054	32.2413
SHBG	Total cholesterol	rs11629105	14	23721880	G	T	0.0132434	0.00105954	-0.0116	0.0046	156.23
SHBG	Total cholesterol	rs12435790	14	35154381	G	A	0.0102458	0.00159119	-0.0005	0.0104	41.4618
SHBG	Total cholesterol	rs13379043	14	74250126	C	T	0.0100981	0.000953593	-0.0075	0.0043	112.138
SHBG	Total cholesterol	rs17780783	14	73219669	A	C	-0.00689387	0.000996031	0.0013	0.0059	47.905
SHBG	Total cholesterol	rs2239222	14	73011885	G	A	0.0105435	0.000885659	-0.0122	0.0058	141.722
SHBG	Total cholesterol	rs6576009	14	104335229	C	T	-0.00599227	0.000863772	-0.0016	0.0057	48.1265
SHBG	Total cholesterol	rs11856926	15	96223649	A	G	-0.0102385	0.000847384	-0.0012	0.0051	145.986
SHBG	Total cholesterol	rs12594627	15	73986264	T	G	0.00463284	0.000841316	0.0091	0.0052	30.3233
SHBG	Total cholesterol	rs2218181	15	66872325	C	T	-0.00801068	0.000875929	0.0023	0.0053	83.6375
SHBG	Total cholesterol	rs1530644	16	68396034	A	G	-0.00481393	0.000925882	0.0086	0.0056	27.0326
SHBG	Total cholesterol	rs7186308	16	24848471	G	A	-0.00598762	0.0010514	0.0049	0.0066	32.4319
SHBG	Total cholesterol	rs11079871	17	47546542	C	T	-0.00629291	0.000810896	-0.0062	0.0065	60.2244
SHBG	Total cholesterol	rs11655704	17	47448172	C	T	0.0317174	0.000865673	-0.0147	0.0056	1342.42
SHBG	Total cholesterol	rs17138476	17	36075605	T	C	0.00722871	0.00110373	-0.0034	0.0111	42.8939
SHBG	Total cholesterol	rs1801689	17	64210580	C	A	-0.0379297	0.00236668	0.067	0.0137	256.85
SHBG	Total cholesterol	rs12454712	18	60845884	C	T	0.00988478	0.000868693	0.0035	0.0041	129.48
SHBG	Total cholesterol	rs4327143	18	71925113	A	G	0.00829236	0.000933775	-0.0028	0.0062	78.8627
SHBG	Total cholesterol	rs7233512	18	42595076	A	G	-0.00720441	0.000923745	-0.0008	0.0056	60.8265
SHBG	Total cholesterol	rs11666245	19	38229926	A	G	-0.0166347	0.00198199	-0.0016	0.0123	70.4412
SHBG	Total cholesterol	rs34255979	19	46384830	T	C	0.0276807	0.00129193	-0.0342	0.0082	459.067
SHBG	Total cholesterol	rs4804416	19	7223848	G	T	-0.0150409	0.000845915	0.0025	0.0052	316.151
SHBG	Total cholesterol	rs13042148	20	32298286	T	C	-0.0143832	0.00116088	-0.0001	0.0076	153.51
SHBG	Total cholesterol	rs3752293	20	37570725	T	C	0.00698047	0.000914439	-0.0025	0.0054	58.272
SHBG	Total cholesterol	rs4809608	20	45597595	G	A	-0.00701975	0.00102777	0.0012	0.0063	46.65
SHBG	Total cholesterol	rs397701	22	20032327	C	T	0.00460388	0.000869329	-0.0007	0.0054	28.0466
SHBG	Total cholesterol	rs4820091	22	21940189	G	T	0.0106693	0.00109993	-0.0289	0.0045	94.0896

## Sheet: ST 13
Exposure	Outcome	SNP	CHR	POS	EA	OA	Beta.exposure	Se.exposure	Beta.outcome	Se.outcome	F-statistic
High cholesterol	CHD	rs11591147	1	55505647	T	G	-0.0470181	0.0025856	-0.256502	0.0572588	330.68
High cholesterol	CHD	rs12740374	1	109817590	T	G	-0.0187444	0.000815397	-0.113549	0.011482	528.451
High cholesterol	CHD	rs193084249	1	26987646	G	A	0.0139235	0.00228501	0.06489	0.0409592	37.1296
High cholesterol	CHD	rs556107	1	234853059	T	C	0.00545003	0.000680433	0.019677	0.0095125	64.1545
High cholesterol	CHD	rs639750	1	55519015	T	G	0.0061143	0.000730115	0.029638	0.0107455	70.1311
High cholesterol	CHD	rs9442198	1	16387629	G	A	-0.00412226	0.000752537	-0.025824	0.0122489	30.0065
High cholesterol	CHD	rs115187557	2	203360074	T	C	0.00653089	0.00104196	-0.010034	0.0140467	39.2864
High cholesterol	CHD	rs1260326	2	27730940	C	T	-0.0101246	0.00069186	0.003257	0.0096201	214.151
High cholesterol	CHD	rs1367117	2	21263900	A	G	0.0152587	0.000716607	0.041139	0.0106347	453.391
High cholesterol	CHD	rs2140046	2	169706079	C	T	0.003862	0.000704448	0.003809	0.0101415	30.0557
High cholesterol	CHD	rs2972145	2	227101309	C	T	0.00516982	0.000708163	0.037117	0.0102914	53.2947
High cholesterol	CHD	rs4299376	2	44072576	T	G	-0.0110283	0.000724186	-0.050772	0.0104609	231.909
High cholesterol	CHD	rs6737490	2	118601177	C	T	0.00819925	0.00150253	0.008878	0.0202558	29.7784
High cholesterol	CHD	rs1471741	3	136328268	C	T	0.00505928	0.000771354	0.028681	0.0112712	43.02
High cholesterol	CHD	rs1584063	3	12266855	A	G	-0.00463382	0.000680839	-0.013935	0.0094006	46.3222
High cholesterol	CHD	rs59950280	4	3452345	A	G	0.00577119	0.00072867	0.017273	0.0106184	62.7291
High cholesterol	CHD	rs12916	5	74656539	C	T	0.0105738	0.000691403	0.035827	0.0094854	233.884
High cholesterol	CHD	rs13179413	5	55868097	T	C	0.00421782	0.000763611	0.031608	0.0113951	30.5093
High cholesterol	CHD	rs6882076	5	156390297	C	T	0.00697013	0.000702978	0.013942	0.0096429	98.3101
High cholesterol	CHD	rs117733303	6	160922870	G	A	0.0311761	0.00251752	0.32194	0.057488	153.355
High cholesterol	CHD	rs1569447	6	16114223	T	G	-0.00539525	0.000753535	-0.008712	0.0100307	51.2644
High cholesterol	CHD	rs456598	6	160538921	A	G	0.0066998	0.00097657	0.032201	0.0138663	47.067
High cholesterol	CHD	rs679582	6	139831180	A	G	-0.00474345	0.000700641	-0.01232	0.0096429	45.835
High cholesterol	CHD	rs6905288	6	43758873	A	G	0.00503629	0.000683836	0.041601	0.0102067	54.2397
High cholesterol	CHD	rs9385717	6	135458423	G	A	0.00450667	0.000802828	0.011794	0.0105478	31.5113
High cholesterol	CHD	rs10085881	7	21577960	C	T	0.00646941	0.000755414	0.004112	0.0110692	73.3431
High cholesterol	CHD	rs3918226	7	150690176	T	C	0.00761166	0.00126049	0.133315	0.0221275	36.4653
High cholesterol	CHD	rs799157	7	73020301	C	T	-0.0111966	0.00165754	-0.027286	0.0353725	45.6294
High cholesterol	CHD	rs10096633	8	19830921	T	C	-0.00846505	0.00102606	-0.041189	0.0144833	68.0634
High cholesterol	CHD	rs10504255	8	59398461	A	G	-0.0055415	0.000717804	-0.001197	0.0098156	59.5995
High cholesterol	CHD	rs2721961	8	116657911	G	T	-0.00435233	0.000756026	0.015198	0.010475	33.1413
High cholesterol	CHD	rs28615248	8	55451193	C	T	0.00580635	0.000856848	0.032801	0.0117209	45.9197
High cholesterol	CHD	rs4921914	8	18272438	T	C	-0.00701162	0.000817433	-0.03014	0.0109779	73.5754
High cholesterol	CHD	rs7012637	8	9173209	A	G	0.00432072	0.000683556	0.022065	0.0098982	39.9543
High cholesterol	CHD	rs1883025	9	107664301	T	C	-0.00598327	0.000777242	-0.025887	0.0104565	59.2604
High cholesterol	CHD	rs34631598	9	19322511	A	G	0.00727486	0.00126863	0.044194	0.0155555	32.8836
High cholesterol	CHD	rs507666	9	136149399	A	G	0.00990786	0.0008725	0.078791	0.0116981	128.952
High cholesterol	CHD	rs16926246	10	71093392	T	C	-0.0058225	0.00100675	-0.032295	0.0161117	33.4484
High cholesterol	CHD	rs2068888	10	94839642	A	G	-0.004606	0.000680685	-0.039094	0.0096853	45.7884
High cholesterol	CHD	rs7903146	10	114758349	T	C	0.00465801	0.000745798	0.033092	0.0103902	39.0084
High cholesterol	CHD	rs11601507	11	5701074	A	C	0.0076429	0.00131595	0.073382	0.0177031	33.7316
High cholesterol	CHD	rs1216743	11	100573120	A	G	0.00435563	0.000759333	0.030796	0.0101187	32.9031
High cholesterol	CHD	rs1042725	12	66358347	T	C	0.00378325	0.000677432	0.02044	0.0093257	31.1888
High cholesterol	CHD	rs112403212	12	125303254	T	C	0.00609491	0.000979415	0.045977	0.0136078	38.7259
High cholesterol	CHD	rs2244608	12	121416988	G	A	0.00663874	0.000726686	0.047554	0.0097276	83.4599
High cholesterol	CHD	rs76895963	12	4384844	G	T	-0.0147715	0.00262481	-6.7e-05	0.0474226	31.6704
High cholesterol	CHD	rs7140110	13	114544024	C	T	0.00409695	0.000741662	0.012912	0.0123108	30.5147
High cholesterol	CHD	rs11621792	14	24871926	T	C	0.00395481	0.000685456	0.007561	0.0105108	33.2883
High cholesterol	CHD	rs13379043	14	74250126	C	T	-0.00429576	0.000768557	-0.009239	0.0106586	31.2412
High cholesterol	CHD	rs10468017	15	58678512	T	C	0.00592228	0.000743281	0.015171	0.0105423	63.4851
High cholesterol	CHD	rs11864054	16	30846134	A	G	0.00424219	0.000699086	-0.000786	0.010601	36.823
High cholesterol	CHD	rs11870057	17	45588703	A	G	-0.004239	0.000683579	-0.014301	0.0101806	38.4547
High cholesterol	CHD	rs17681684	17	9792768	A	G	0.00422092	0.000721257	0.014137	0.0111593	34.2479
High cholesterol	CHD	rs2125345	17	73782191	C	T	-0.0044424	0.000741662	-0.031433	0.0102914	35.8776
High cholesterol	CHD	rs77542162	17	67081278	G	A	0.0240148	0.00228635	0.015801	0.0438552	110.325
High cholesterol	CHD	rs8090363	18	47133828	G	A	0.0042974	0.000695348	-0.020038	0.0095353	38.1951
High cholesterol	CHD	rs10410835	19	45358353	C	T	0.00672687	0.000687103	0.011595	0.0105336	95.8479
High cholesterol	CHD	rs1081105	19	45412955	C	A	0.0260361	0.00206891	0.086187	0.041158	158.368
High cholesterol	CHD	rs2738447	19	11227480	C	A	0.00861471	0.00069013	0.033229	0.0095592	155.819
High cholesterol	CHD	rs28807203	19	45173951	C	A	-0.0106673	0.00157128	-0.044963	0.0207077	46.0895
High cholesterol	CHD	rs58542926	19	19379549	T	C	-0.013803	0.0012895	-0.051253	0.0183429	114.579
High cholesterol	CHD	rs6511720	19	11202306	T	G	-0.0261705	0.00104714	-0.125298	0.0169449	624.618
High cholesterol	CHD	rs7412	19	45412079	T	C	-0.0391658	0.00124818	-0.137045	0.0210923	984.599
High cholesterol	CHD	rs2618567	20	17844492	T	G	-0.00491553	0.000714777	-0.022137	0.0101676	47.2933
High cholesterol	CHD	rs6090040	20	62692060	C	A	-0.00546906	0.000682142	-0.017557	0.010488	64.28
High cholesterol	CHD	rs6093446	20	39780932	A	G	0.00477069	0.00074844	0.04357	0.0100263	40.6301

## Sheet: ST1 14
Exposure	Outcome	SNP	CHR	POS	EA	OA	Beta.exposure	Se.exposure	Beta.outcome	Se.outcome	F-statistic
Hypercholesterolaemia	CHD	rs11591147	1	55505647	T	G	-0.0132784	0.00170505	-0.256502	0.0572588	60.6481
Hypercholesterolaemia	CHD	rs646776	1	109818530	T	C	0.00738011	0.000536903	0.101049	0.0114222	188.944
Hypercholesterolaemia	CHD	rs1260326	2	27730940	C	T	-0.00378058	0.000456262	0.003257	0.0096201	68.6575
Hypercholesterolaemia	CHD	rs1367117	2	21263900	A	G	0.00393953	0.000472577	0.041139	0.0106347	69.4934
Hypercholesterolaemia	CHD	rs4245791	2	44074431	T	C	-0.00362977	0.000476541	-0.052118	0.0104511	58.0173
Hypercholesterolaemia	CHD	rs12916	5	74656539	C	T	0.00274818	0.000455797	0.035827	0.0094854	36.3536
Hypercholesterolaemia	CHD	rs117733303	6	160922870	G	A	0.0185458	0.00165989	0.32194	0.057488	124.834
Hypercholesterolaemia	CHD	rs55730499	6	161005610	T	C	0.0113075	0.000825723	0.316641	0.0242403	187.527
Hypercholesterolaemia	CHD	rs28601761	8	126500031	G	C	-0.00470135	0.000457895	-0.047757	0.0097646	105.418
Hypercholesterolaemia	CHD	rs1333049	9	22125503	C	G	0.00361216	0.000446583	0.193224	0.0094387	65.4229
Hypercholesterolaemia	CHD	rs635634	9	136155000	T	C	0.00324668	0.000576995	0.077157	0.0117123	31.6617
Hypercholesterolaemia	CHD	rs964184	11	116648917	C	G	-0.00562451	0.000656225	-0.049958	0.0123988	73.4622
Hypercholesterolaemia	CHD	rs2244608	12	121416988	G	A	0.00267848	0.000479067	0.047554	0.0097276	31.2597
Hypercholesterolaemia	CHD	rs11882796	19	49225766	T	A	0.00277442	0.000448204	0.004774	0.0100698	38.3171
Hypercholesterolaemia	CHD	rs2569550	19	11228745	C	T	0.00396118	0.000455558	0.032983	0.0095788	75.607
Hypercholesterolaemia	CHD	rs72999033	19	19366632	T	C	-0.0059209	0.000920854	-0.051959	0.0213769	41.3422
Hypercholesterolaemia	CHD	rs73015024	19	11197598	T	G	-0.00927188	0.000691139	-0.127409	0.0167569	179.972
Hypercholesterolaemia	CHD	rs7412	19	45412079	T	C	-0.0122823	0.000823056	-0.137045	0.0210923	222.69
Hypercholesterolaemia	CHD	rs6129733	20	39662225	C	G	0.00288952	0.000510637	0.036738	0.0105065	32.0204

[truncated: 11 more sheets: ST 15, ST 16, ST 17, ST 18, ST 19, ST 20, ST 21, ST 22, ST 23, ST 24, ST 25]
